# Supplementary material for: TGFβ/BMP immune signaling affects abundance and function of C. elegans gut commensals
Source: Nat Commun. 2019 Feb 5;10:604. doi: 10.1038/s41467-019-08379-8 (PMC6363772; doi:10.1038/s41467-019-08379-8)
Supplement: Supplementary file 3 — Supplementary Data 1 [file 41467_2019_8379_MOESM3_ESM.xlsx]

## Sheet: A. Upregulated on SC1 
Supplementary Data file 1. Differentially expressed genes (a)
Gene identifier	aName	q-val	Fold Change over E. coli
C32H11.9	C32H11.9	9.73e-08	b #DIV/0
cF52G2.1d	dcap-2	0.0392579	#DIV/0
T22B7.1a	egl-13	0.0203146	#DIV/0
bZK896.5.1	ZK896.5	0.0385647	3.93581e+07
F49E2.5h.1	F49E2.5	0.0300343	2.56794e+07
F46E10.1b.1	acs-1	0.00078787	2774.73
Y108G3AL.7f	arid-1	0.00478745	39.4598
W03G1.7a	asm-3	0.0233964	35.2632
Y49G5A.1	Y49G5A.1	0.00362317	29.1948
ZC518.3c.1	ccr-4	1.34e-06	22.5813
Y2H9A.3	col-162	0.0182633	21.0742
F17E9.11	lys-10	3.99e-05	20.6629
F08E10.7	scl-24	4.9e-05	19.7832
F22F7.1b.2	ldp-1	0.005437	18.8693
F54F3.3	lipl-1	2.53e-10	14.3705
W03G1.7b	asm-3	0.0468152	12.9157
C41H7.7	clec-3	0.002678	12.4776
F55G11.8	F55G11.8	0.00386348	11.0526
C17G10.4f.2	cdc-14	0.0141531	9.2242
C28C12.4	C28C12.4	0.0129456	9.11354
C35B8.2a.1	vav-1	1.76e-05	8.03788
T20B5.1.2	apa-2	0.0276614	7.88853
B0218.8	clec-52	1.17e-11	7.8168
M195.1	col-77	0.0291261	7.62838
C25A11.4a	ajm-1	0.00291383	7.52655
F21F8.4.2	asp-12	1.32e-09	7.35518
Y108G3AL.7e	arid-1	0.00913306	7.34313
C46A5.3a	col-14	0.0421801	7.24014
C24G6.6.3	hpo-15	0.00078017	6.62448
F49F1.7a	F49F1.7	0.0210245	6.574
Y47D7A.15	Y47D7A.15	0.00321472	6.48125
Y51H7C.13	Y51H7C.13	0.0163003	6.25
B0222.7	col-145	0.000349525	5.8571
C32H11.12	dod-24	8.99e-33	5.6657
K10C2.3	asp-14	4.41e-09	5.58151
F49E12.10	F49E12.10	0.0484825	5.57321
F49C12.7c.2	F49C12.7	0.00121596	5.53648
F35E12.7d	dct-17	0.0241458	5.42344
T10H4.12	cpr-3	0.010455	5.25214
F53E10.4	irg-3	0.0020225	5.10569
F45E1.4	F45E1.4	0.0184484	5.08503
K11D2.2.2	asah-1	2.4e-09	4.64442
F01D5.3	F01D5.3	6.01e-18	4.62873
C39E9.14b.2	dli-1	0.0263979	4.53507
C02A12.4	lys-7	0.00342334	4.51039
F35E8.8	gst-38	0.0341411	4.48451
C15H9.11.2	C15H9.11	0.0416585	4.44444
F49F1.1	drd-50	2.38e-07	4.44134
F15E11.12b	pud-4	0.0206495	4.41536
F42C5.9.1	F42C5.9	2.16e-08	4.30124
F53A9.8	F53A9.8	2.36e-14	4.21826
F59B8.2b	idh-1	0.0492932	4.10629
C36C5.5	C36C5.5	4.81e-07	4.01056
Y69H2.3e	Y69H2.3	0.0270173	3.86682
F35E12.5	F35E12.5	1.01e-06	3.79664
F14H12.3	F14H12.3	0.000305532	3.75862
C28C12.5	spp-8	3.33e-05	3.52712
C01G10.5	C01G10.5	0.0424159	3.52464
F15E11.15a	pud-3	7.83e-05	3.41
C10C5.5	C10C5.5	0.0292745	3.40681
M199.9	M199.9	0.0163249	3.3946
F15E11.12a	pud-4	7.19e-05	3.38967
F49F1.6a	mul-1	0.0334419	3.37753
F35E12.9c	F35E12.9	0.0379699	3.36274
K07H8.6c	vit-6	0.00881654	3.31525
C32H11.4	C32H11.4	2.79e-09	3.20024
Y54G2A.6a	clec-85	0.00309731	3.15916
F16B12.4	F16B12.4	0.00449013	3.13512
T24B8.5	T24B8.5	7.19e-05	3.06707
F55G11.4	F55G11.4	1.54e-32	3.03685
C50B6.4	col-161	7e-05	2.97347
F49E11.10a	scl-2	0.000255492	2.96911
Y38E10A.7	lips-15	0.00434897	2.96707
F27C8.4a	spp-18	0.000315962	2.80206
F27E5.1	F27E5.1	1.27e-05	2.79631
F08A8.4.1	F08A8.4	0.00252189	2.7516
Y51A2D.7a	Y51A2D.7	0.0026495	2.68829
ZK488.7	pqn-98	0.042701	2.63091
Y39B6A.20.2	asp-1	0.0265567	2.54804
T10H4.11	cyp-34A2	1.71e-06	2.53958
T05G5.7b.2	rmd-1	0.00282682	2.5373
F42A10.6	F42A10.6	0.00839556	2.48225
Y54G2A.33	clec-84	0.0023579	2.46341
C14C6.5a	C14C6.5	1.06e-20	2.44741
T26C12.6	clec-173	0.00299255	2.43047
F55F3.3b	nkb-3	0.0105321	2.42642
F44E5.5.1	F44E5.5	0.0204956	2.41061
Y47D3A.17b	obr-1	0.000100977	2.37661
T23F11.1.2	ppm-2	6.11e-07	2.3743
F21F8.3.2	asp-5	0.000434939	2.36551
C32H11.10	dod-21	2.2e-28	2.35351
F11C1.3	scav-4	0.0385647	2.29374
F35E12.7a	dct-17	4.42e-05	2.25451
F23F12.3	F23F12.3	0.0445141	2.20485
D1086.3	D1086.3	0.000158876	2.20255
Y47H9C.1	Y47H9C.1	0.0130633	2.19416
Y65B4BR.1	Y65B4BR.1	1.75e-22	2.18157
Y19D10B.7	pud-1.2	5.68e-06	2.11767
Y54F10BM.14	phf-5	0.00414893	2.10904
C48D5.2b.2	ptp-1	0.0464362	2.09354
F15E11.14	pud-2.2	0.042701	2.09206
Y32F6A.5b.2	Y32F6A.5	0.00253141	2.06161
ZC123.3b	zfh-2	0.0270173	2.0556
ZK6.10a	dod-19	0.000138874	2.04058
T08A9.9.2	spp-5	0.00684832	2.01729
F28H7.3	F28H7.3	9.05e-05	2.01482
F15E11.1	pud-2.1	0.042701	1.98248
F49C12.12a.2	F49C12.12	0.00647057	1.97557
F35C5.8.1	clec-65	1.39e-05	1.95805
T08A9.7	spp-3	0.0112384	1.95442
C53B7.3a	C53B7.3	0.0318362	1.93929
K02F2.2.1	ahcy-1	0.0426164	1.91864
M199.4	clec-190	1.88e-13	1.90759
M28.10	M28.10	0.018526	1.90549
C14C6.2a	C14C6.2	0.0020225	1.84291
F54E2.1	F54E2.1	0.00414211	1.83466
Y41D4B.16	hpo-6	0.00181181	1.82807
Y22F5A.4.2	lys-1	0.000856193	1.82016
F28G4.1	cyp-37B1	0.00435014	1.79669
H22K11.1	asp-3	0.0363413	1.76423
K09F5.3.2	spp-14	0.00187769	1.74361
T21H3.1a.1	T21H3.1	0.0342593	1.73722
W04E12.8	clec-50	0.00390199	1.72156
C07B5.5	nuc-1	0.01336	1.68353
K04A8.1.2	K04A8.1	0.0400403	1.68289
C25E10.8	C25E10.8	0.00215627	1.64505
K03H6.2a	K03H6.2	1.54e-17	1.64001
ZK1320.2	ZK1320.2	0.017503	1.58314
Y34B4A.6	Y34B4A.6	0.0113799	1.5685
C48E7.2.2	let-611	0.0398958	1.56637
W03F11.1a	W03F11.1	0.0358684	1.55285
aListed genes include several represented by more than one alternative splicing isoform
bDivision by zero (when no expression was detected on E. coli)
cListed genes include several with alternative splicing isoforms

## Sheet: B. Downregulated on SC1
Supplementary Data file 1. Differentially expressed genes (b)
aGene identifier	Name	q-val	Fold Change over E. coli
C17C3.12a.1	acdh-2	1.32e-09	0
ZK546.1d.2	zyg-12	0.0023579	0
C55B7.3	C55B7.3	0.00286393	0
T22B7.1c.1	egl-13	0.00314301	0
R06A4.4b	imb-2	0.00735088	0
R09A1.1d	ergo-1	0.0083854	0
C17C3.12c.2	acdh-2	0.0222396	0
F18A1.3f	lir-1	0.0307491	0
ZK1321.2b	shk-1	0.0398958	0
K06A5.8b.1	nmtn-1	0.0468936	0
F29C12.3a	rict-1	2.53e-10	2.19448e-07
R04B5.4c	nhr-12	0.0295504	1.42511e-06
ZK6.7d	lipl-5	0.000126514	1.45767e-06
T12E12.4b.2	drp-1	0.000578357	1.60986e-06
C11D2.6o	unc-77	0.0438653	2.92961e-06
T02C5.5e	unc-2	0.00112512	4.39115e-06
W02B9.1c.1	hmr-1	0.000846671	1.99863e-05
ZK892.1a	lec-3	0.000712608	9.6145e-05
F15D3.1i	dys-1	0.011979	0.000494987
C55B7.4a	acdh-1	5.92e-07	0.0012342
K04D7.5b	gon-4	0.0112199	0.00124043
F11C3.3.2	unc-54	0.0141531	0.00183018
C23F12.1m	fln-2	5.68e-06	0.00188808
F54D8.2.1	tag-174	0.00132226	0.00263342
Y17G7B.10a.4	Y17G7B.10	0.00434897	0.00340647
R07E5.3.1	snfc-5	0.000481629	0.0037794
ZK632.3.1	riok-3	0.000251917	0.00512268
DY3.2.1	lmn-1	1.07e-11	0.0142781
F15E6.4	F15E6.4	3.76e-16	0.0215845
F23F12.9a	zip-8	0.0189065	0.0287512
C35A5.3	C35A5.3	1.57e-06	0.0324652
F57B9.10b	rpn-6.1	1.27e-05	0.0383278
Y49A3A.2.1	vha-13	0.017503	0.0451139
K08E3.7c	pdr-1	1.92e-11	0.04563
T07D3.7b	alg-2	3.25e-05	0.0491956
C05E4.9b	icl-1	2.65e-05	0.049994
F37B4.7	folt-2	5.9e-50	0.0528984
Y38F1A.6.4	Y38F1A.6	2.49e-05	0.0565555
R52.1	sdz-28	4.62e-08	0.0584994
T04D3.2	sdz-30	0.000172957	0.059362
F09E10.3	dhs-25	0.000144488	0.0602808
Y71A12B.11	Y71A12B.11	0.000124844	0.0613376
C55B7.4b.2	acdh-1	0.000108123	0.0628934
ZK1073.1.1	ZK1073.1	0.00194099	0.0648752
T04B8.3	arrd-1	2.38e-07	0.0771699
F10C1.2a.2	ifb-1	0.0214533	0.0802194
C35E7.5a	C35E7.5	2.38e-19	0.0881162
F43E2.5.2	msra-1	0.0349906	0.0892821
K08F4.7	gst-4	5.81e-06	0.0928648
T10H9.5a	pmp-5	1.54e-17	0.0942117
K09C4.5	K09C4.5	0.000323224	0.0962462
C25B8.4a	clec-266	3.6e-10	0.0981289
K08C7.3d.2	epi-1	0.00552501	0.0984761
C30G12.2	C30G12.2	0.00705414	0.0998287
Y105E8B.1c	lev-11	0.013688	0.103183
H12C20.3a.1	nhr-68	0.0112987	0.105153
C23H5.8a	C23H5.8	0.0335811	0.108401
F28F8.2	acs-2	5.86e-29	0.110502
W02H5.8	W02H5.8	2.71e-05	0.114525
M116.4	sdz-25	0.0334419	0.115385
M01E5.6	sepa-1	3.73e-08	0.119966
C23H5.8b.1	C23H5.8	0.0305211	0.124661
ZK1151.1c	vab-10	0.000506493	0.127071
M01D1.3	btb-11	0.00241061	0.128114
Y55B1BR.3	cec-8	4.14e-05	0.129371
C05E11.4	amt-1	0.0124373	0.129499
T13F3.6	T13F3.6	0.00190869	0.129609
F45E4.10b.1	nrde-4	1.5e-06	0.132261
H23N18.2	ugt-14	0.027072	0.13903
B0285.7	mnp-1	0.00551	0.139289
M163.3	his-24	0.000762979	0.142597
H27M09.4	dpy-14	0.0141796	0.150135
T05D4.2	T05D4.2	0.0238297	0.15235
B0350.2e.2	unc-44	0.0156522	0.159087
C05E4.9a	icl-1	0.000699131	0.159148
F18A1.2b.2	lin-26	0.0124888	0.160375
F56D12.6b	fcho-1	0.0153298	0.161539
W03G1.6d	pig-1	0.000737484	0.166021
F33E2.5.2	F33E2.5	0.0307491	0.169502
T13F2.8a	cav-1	6.27e-07	0.169866
F47G9.4.1	F47G9.4	0.00194099	0.17105
D2085.5b.1	hgap-2	0.00116332	0.188472
F22F1.1	hil-3	9.52e-05	0.192448
F09F7.4b.3	F09F7.4	0.000342248	0.192714
F59A7.2	F59A7.2	0.0335811	0.19623
T15B7.1	T15B7.1	2.17e-11	0.210291
C10C5.6a	daf-15	0.0049185	0.214313
R57.1a	gcp-2.1	0.0398958	0.221715
T23C6.4	T23C6.4	0.00276484	0.223858
F53B2.6	ham-1	0.000183727	0.227123
C04F6.3	cht-1	2.1e-27	0.228878
C10C5.1i	pezo-1	0.00194663	0.230978
C08B6.1a	ugt-17	0.000354303	0.231173
F28C6.1	aptf-4	0.0218481	0.234011
T09F5.9	clec-47	0.00122664	0.234146
C52D10.9	skr-8	0.0242813	0.235881
R04B5.5	R04B5.5	0.0350669	0.23743
K08F8.4b	pah-1	0.0292745	0.237952
F13C5.2	F13C5.2	4.27e-07	0.240405
T05G5.6.2	ech-6	7.74e-14	0.241975
F33D4.2h	itr-1	0.00307064	0.243646
F58B3.9	ttr-50	2.71e-05	0.251543
F44F1.7	vet-6	0.0167532	0.253287
F54D8.1	dpy-17	0.00434897	0.256359
Y45G5AM.1a.2	nhr-114	0.0066106	0.261064
K08C7.3d.1	epi-1	0.0059219	0.261373
K01C8.1.1	K01C8.1	2.99e-08	0.273682
T05E7.5	vet-1	0.0124373	0.273973
F09F7.4a.2	F09F7.4	0.000342248	0.275617
F15D3.1a	dys-1	0.00215627	0.283704
F28A12.4.2	asp-13	2.8e-10	0.28499
W01B11.3.2	nol-5	0.000789598	0.287257
F44C4.3	cpr-4	0.0123389	0.287911
Y46B2A.1	fbxc-51	5.68e-06	0.28964
C14F5.3b	tnt-3	0.0385647	0.294885
Y82E9BR.17a	Y82E9BR.17	0.00129735	0.301524
C17C3.12a.2	acdh-2	0.00291383	0.302653
C35C5.1	sdc-2	0.0222396	0.309967
T14G8.1	chd-3	0.00018167	0.3126
F54D5.12	F54D5.12	7.74e-14	0.319586
C17C3.1b	C17C3.1	0.0088253	0.32132
C23F12.1l	fln-2	0.000459162	0.325684
C35E7.1a	vet-2	0.0293102	0.325739
F42C5.7	grl-4	0.0457633	0.326632
ZK896.5.2	ZK896.5	0.0292745	0.333053
T05E12.7a	srh-237	0.0189065	0.333066
Y37A1B.5a	Y37A1B.5	0.000417994	0.333614
ZK177.8a	ZK177.8	0.0245792	0.334636
Y73B6BL.9a	hil-2	0.000159113	0.338225
C39F7.2a	madd-2	0.0245016	0.345983
M02F4.8.1	aqp-7	0.00531441	0.348538
T05E12.6a	T05E12.6	2.9e-22	0.348631
C03G6.15	cyp-35A2	2.73e-05	0.348768
B0213.14	cyp-34A8	1.71e-06	0.352171
H12C20.6a	nhr-101	0.00473446	0.354731
F58A3.1c	ldb-1	0.0318362	0.355422
F13B9.1c	F13B9.1	3.02e-10	0.362021
T22F3.3b.3	T22F3.3	0.000738174	0.367252
F01F1.6.2	alh-9	0.0371744	0.370284
C06A8.1a	mthf-1	0.00470964	0.372076
T09B4.5a	T09B4.5	3.73e-08	0.372872
F32B5.6d.4	F32B5.6	0.0135713	0.375652
B0496.3b	unc-82	0.017503	0.377236
Y111B2A.4a	sql-1	0.018281	0.383326
M116.1	M116.1	0.0334419	0.392233
T07D3.9a.1	T07D3.9	0.00811707	0.400982
Y39G10AR.10	epg-2	6.81e-17	0.402733
Y17G7B.10b.2	Y17G7B.10	0.00108192	0.406279
F28A10.6	acdh-9	0.00200594	0.407372
K10B3.8.2	gpd-2	0.0033349	0.408359
C09B8.4	C09B8.4	1.28e-13	0.409308
H20J18.1a.1	scd-1	0.0382766	0.426638
R05F9.12	aagr-2	0.00913306	0.434247
ZK622.3d.2	pmt-1	0.0240515	0.444878
Y43F8B.1e	Y43F8B.1	0.032703	0.451643
DH11.2.1	DH11.2	1.79e-05	0.454456
B0350.2e.1	unc-44	0.0211098	0.462421
F13D12.4a.2	alh-8	0.000434957	0.465495
C05C10.3	C05C10.3	0.00078787	0.469294
W07B3.2c.1	gei-4	0.00305401	0.470528
ZK1151.1f	vab-10	0.000955485	0.473642
C14F11.5a	hsp-43	0.0172673	0.474272
R11A5.4a.1	pck-2	0.00149615	0.478964
W03F8.5a	lam-1	0.000670301	0.480362
R10E4.2g.1	sup-26	0.0305211	0.482804
K08E7.9	pgp-1	0.0018691	0.49281
F17A9.5	F17A9.5	0.0440152	0.509856
R03D7.1	metr-1	0.000234613	0.514211
C55B7.4b.5	acdh-1	0.0124373	0.52816
C17E4.20	C17E4.20	0.0210245	0.529673
R07E5.13	R07E5.13	0.0109785	0.532891
VC5.3a	npa-1	0.000417994	0.539772
H21P03.3a	sms-1	0.00454405	0.541665
C49F5.1.1	sams-1	0.00297643	0.543097
R10E4.2i.1	sup-26	0.0263979	0.552453
ZK622.3a.2	pmt-1	0.0240515	0.557046
K09D9.2	cyp-35A3	0.00625172	0.558649
Y39G10AR.11.1	Y39G10AR.11	0.0464362	0.648328
aListed genes include several represented by more than one alternative splicing isoform

## Sheet: C. Upregulated, soil microbiota
Supplementary Data file 1. Differentially expressed genes (c)
aGene identifier	Name	q-val	Fold Change over E. coli
T15D6.8	T15D6.8	0.0114687	b #DIV/0
K10D11.7a	K10D11.7	0.0167125	#DIV/0
R74.2	R74.2	0.0173585	#DIV/0
Y65B4BL.6a	Y65B4BL.6	0.0220301	#DIV/0
C02F5.7a.1	fbxl-1	0.0328153	#DIV/0
T05A7.11	T05A7.11	0.0370152	#DIV/0
C43G2.2b	bicd-1	0.0423042	#DIV/0
R09E10.5	R09E10.5	0.0179667	1177.5
T19C3.2	T19C3.2	0.0190774	715.5
T19D7.3	lpr-7	0.0442196	679.5
F26A10.2	F26A10.2	0.0330278	611
Y41E3.3a	atln-2	0.0241081	364.756
Y41D4B.26	Y41D4B.26	0.0321743	306.703
F09F9.2	F09F9.2	0.0296	171.136
C10F3.7	C10F3.7	0.0222759	135.136
C08F1.10	C08F1.10	0.0269032	105.66
C26B9.3	C26B9.3	0.0223776	103.472
M03B6.3	M03B6.3	0.00174051	97.5968
D2096.6	D2096.6	0.00373852	90.8226
F41F3.3	F41F3.3	3.17e-270	89.9002
F41F3.8	F41F3.8	0.0460781	88.125
ZK1307.8.1	ZK1307.8	0.00787272	75.5537
F25H8.6	bed-3	0.000501514	71.1923
H04M03.4	glf-1	0.00187996	70.5044
Y40B10B.1	Y40B10B.1	0.00105975	68.6613
R02F11.1	R02F11.1	5.84e-13	68.0217
C03A7.14	abu-8	4.68e-06	64.6663
F23H12.4a	sqt-3	0	64.2509
Y71G12B.25b	Y71G12B.25	0.0298128	59.4775
ZK1067.7	abu-14	6.28e-18	54.1089
ZK1248.2	col-74	1.57e-55	49.8942
Y39D8C.1	abt-4	0.00404699	45.5427
C06A6.4b.1	C06A6.4	0.0278254	45.0035
R12H7.5	skr-20	0.0402004	43.0278
T18D3.6	T18D3.6	0.000448907	42.9066
C02F12.7	tag-278	1.13e-05	41.9964
F13H8.4	nmgp-1	0.0418218	39.8333
Y47D7A.13	Y47D7A.13	7.7e-29	38.8298
ZK1290.12	wrt-1	0.00140757	38.6818
ZK1010.4a	ZK1010.4	0.0314203	38.2512
F26D10.12a	clec-196	3.09e-06	36.409
R05G9R.1	R05G9R.1	0.0300739	35.3731
F52H2.2a	aat-3	0.000307974	35.0673
Y37A1B.7	Y37A1B.7	0.0030685	33.6136
F22F4.1	F22F4.1	0.0110243	33.0961
K08B12.1	K08B12.1	0.000364916	33.0639
T02E9.2b	grl-7	0.00164617	31.2788
C01B10.5a	hil-7	1.26e-06	29.9043
F21C10.7	F21C10.7	0.00570943	28.1167
B0336.11a	hpo-28	0.00922439	27.3155
R12E2.14	R12E2.14	0.00543166	26.9885
Y71H2AM.15b	Y71H2AM.15	0.0200719	26.2317
Y71G12B.25a	Y71G12B.25	0.00161755	25.0809
Y53F4B.25a	Y53F4B.25	0.0482804	24.8885
W08F4.6	mlt-8	1.98e-14	24.1196
Y6B3B.10	lagr-1	0.00481841	23.8171
R07E5.4	R07E5.4	0.000407502	23.6538
F14F3.1c	vab-3	0.0210915	23.4224
W05B2.6	col-92	2.2e-13	23.3751
ZK180.5b	ZK180.5	0.00156335	22.6945
F36H12.1	nlp-47	0.008422	22.3753
F53F1.5	cut-2	5.35e-81	21.9683
F35D2.3	F35D2.3	0.000168428	21.4655
Y60A3A.19a	Y60A3A.19	0.0398555	21.3039
T06E4.14	T06E4.14	0.00127602	21.0207
C06E7.88	C06E7.88	0.0207888	20.9314
C37E2.5a	ceh-37	0.00381207	20.6599
W01C9.3a	pqn-73	0.0118798	20.5823
F54D8.1	dpy-17	4.78e-269	20.55
T14E8.1a	svh-2	0.000148853	20.5003
F49C12.2	F49C12.2	0.0479553	20.306
F47G4.6	hmg-6	0.0170513	20.0709
F52B11.3	noah-2	2.89e-18	19.857
F57B9.10b	rpn-6.1	0.00285617	19.5741
C25B8.4a	clec-266	1.33e-31	19.5503
F31D4.5b	F31D4.5	0.00325789	19.4897
K05F6.10	K05F6.10	0.0323164	18.9836
F14D12.5	sulp-2	0.0287028	18.9764
C04A11.4	adm-2	0.00318309	18.6683
C32F10.4	C32F10.4	1.24e-81	18.5904
F54F3.4	dhrs-4	0.00381178	18.0069
F55A12.7	apm-1	0.000540912	17.8887
K10D11.5	K10D11.5	0.0296002	17.7182
T07C4.1.1	umps-1	0.00137794	17.7171
ZK20.1	ghi-1	0.00545822	17.625
R02F2.1d.2	R02F2.1	6.7e-31	17.2611
Y38C1BA.3.1	col-109	0.00117705	17.2044
T24B8.4a	T24B8.4	2.06e-05	17.2033
C09E8.3	mlt-10	5.23e-10	16.4815
F35A5.3	abu-10	0.0245958	16.3844
Y75B8A.20	grl-15	0.0212733	16.1588
F08F8.5	numr-1	0.0370152	15.7821
B0272.1	tbb-4	0.000525225	15.6997
R03H10.2	R03H10.2	0.00394048	15.6216
Y49F6B.6	Y49F6B.6	0.0382223	15.6
C54E4.4	C54E4.4	0.0330443	15.5599
F53A9.1	F53A9.1	9.17e-25	15.239
F23F12.9a	zip-8	0.0101672	15.1836
F09B9.4	F09B9.4	1.82e-08	15.0451
H10E21.1b	H10E21.1	0.031429	14.9326
C48D1.3	cho-1	0.0310013	14.9167
H10E21.4	H10E21.4	0.0161294	14.8572
F13D11.2b	hbl-1	0.000393449	14.7903
ZC247.1	ZC247.1	0.0492028	14.6696
C43F9.8	efn-2	3.04e-06	14.3128
C43G2.2a	bicd-1	0.000371147	14.2041
F25F8.1	F25F8.1	0.000931018	14.0404
ZK1067.6a	sym-2	0.0180707	13.9543
F15B9.8.2	F15B9.8	0.0058828	13.793
T14B4.6	dpy-2	7.97e-09	13.7649
F39C12.3a	tsp-14	0.000282391	13.5262
C39D10.11	C39D10.11	0.046249	13.4789
F42C5.10	ifo-1	8.4e-11	13.3312
K01A2.5a	K01A2.5	0.00500293	13.2094
W03A5.7	dnj-24	0.00164979	13.1963
C38C6.6	tag-297	0.00944021	13.0702
Y20F4.2	crtc-1	6.53e-12	12.9726
C04F1.3	lim-7	0.00107886	12.9659
ZK1290.8	wrt-10	2.67e-09	12.9122
C44C8.6.1	mak-2	4.18e-07	12.8566
E04A4.2	fbxb-80	0.0423952	12.8409
C44C11.1a	ras-1	0.00577974	12.8309
ZK930.3a	vab-23	0.00270547	12.8018
T05B4.3	phat-4	0.0388424	12.5172
C52B9.3a	coel-1	1.27e-06	12.5157
C06A6.4a.1	C06A6.4	0.00239001	12.5012
Y102A11A.5	Y102A11A.5	0.0361128	12.3235
C28A5.4	ceh-43	0.00626095	12.1766
Y76A2B.1c	pod-1	6.66e-06	12.1207
F49E11.11	scl-3	0.0157895	12.0542
C07H6.3	cls-1	0.00132857	11.9537
C53B7.3b	C53B7.3	1.48e-10	11.7089
Y43F8C.3	Y43F8C.3	3.46e-14	11.6326
C05E11.3a	C05E11.3	0.00570943	11.5357
C36B1.1c	cle-1	0.002115	11.3708
Y50D7A.7	ads-1	6.76e-24	11.3368
R31.1c	sma-1	0.00220268	11.2787
T27B1.2	pat-9	0.000680584	11.2193
F52E4.6	wrt-2	2.29e-06	11.2138
ZK455.1	aco-1	1.46e-06	11.0522
F42C5.9.2	F42C5.9	7.01e-07	11.0469
R10E4.2n.1	sup-26	1.44e-05	10.8858
Y11D7A.9	Y11D7A.9	0.0172885	10.8257
F53C11.5b	F53C11.5	0.0300739	10.8245
C25E10.12	C25E10.12	0.0373902	10.7867
C28C12.5	spp-8	5.98e-44	10.7244
F13H8.1b	F13H8.1	0.00218009	10.6963
Y65A5A.1a	Y65A5A.1	0.0259908	10.6355
Y39E4B.6b	Y39E4B.6	4.63e-10	10.5794
C16H3.3a	C16H3.3	1.02e-09	10.4963
C42D8.8a	apl-1	1.63e-56	10.4835
R10E12.2	R10E12.2	0.0364088	10.4775
R10H1.1	R10H1.1	4.91e-09	10.3682
B0285.7	mnp-1	0.0281922	10.3347
ZK84.1	ZK84.1	1.08e-05	10.313
C53D6.2	unc-129	0.00126008	10.3024
M110.1	col-76	5.84e-13	10.2845
C52B11.2	inso-1	0.000244734	10.2735
Y55B1BR.3	cec-8	0.00212186	10.2086
Y69A2AR.31	Y69A2AR.31	0.0453589	10.1832
T06A4.1b	T06A4.1	0.0296731	10.1597
R04E5.10a	ifd-1	0.0223614	10.1267
F35B12.9	F35B12.9	8.55e-06	10.1062
M163.3	his-24	1.15e-121	10.068
T27A10.6.1	T27A10.6	0.0318008	9.99818
ZC123.1	ZC123.1	0.0300739	9.97938
T04C10.4.2	atf-5	3.59e-06	9.963
F49E11.1k	mbk-2	1.69e-08	9.95202
F28H7.2	F28H7.2	0.0333216	9.91586
C45G7.3	ilys-3	1.49e-82	9.82155
C24G6.6.3	hpo-15	0.000224277	9.8077
W07E11.2	flp-3	5.78e-05	9.58574
T03G6.1	T03G6.1	0.00145638	9.57931
B0361.5a	psd-1	0.0135717	9.50052
C18A11.1	C18A11.1	0.00179058	9.46734
F55C10.1a	cnb-1	0.00416001	9.45251
T09B4.5a	T09B4.5	1.07e-32	9.433
ZK622.3d.7	pmt-1	0.000173444	9.42572
T01B10.4a.2	nhr-14	0.0173787	9.4224
F28D1.2	F28D1.2	8.05e-07	9.37988
Y67A10A.9	Y67A10A.9	0.0231979	9.33445
B0228.6	B0228.6	2.13e-09	9.32322
F58F6.1	col-104	8.11e-08	9.13785
Y7A9D.1	Y7A9D.1	0.010702	9.0371
M03A1.7.2	dao-2	1.77e-21	8.96691
R10E4.2e	sup-26	1.35e-11	8.96621
F56D2.3	F56D2.3	0.0441519	8.93836
H20J18.1a.1	scd-1	1.7e-10	8.91706
R10D12.14c	sao-1	0.0224453	8.91441
T22A3.8	lam-3	0.000209289	8.90396
K01C8.3b	tdc-1	0.00322313	8.84513
C02F5.12	C02F5.12	0.00517725	8.82719
C38C3.5c	unc-60	8.11e-08	8.81501
T04C12.3.2	T04C12.3	0.028132	8.80165
W01C8.3	set-19	0.0413801	8.73401
W08D2.4a	fat-3	3.6e-06	8.69002
R02F2.1a.2	R02F2.1	6.7e-31	8.64475
B0252.2	asm-1	0.0458956	8.6283
F30H5.3	F30H5.3	0.00788374	8.59833
Y56A3A.7a	Y56A3A.7	3.91e-06	8.56915
T28D6.7	T28D6.7	0.00169584	8.54277
Y37E11AR.4	nape-1	2.21e-07	8.48722
F11A5.10	glc-1	0.0306472	8.41166
F15C11.1	sem-4	0.00010082	8.38853
M60.4a	M60.4	2.81e-05	8.35854
T14A8.2b	T14A8.2	0.00203671	8.29122
F17C11.1	F17C11.1	0.0265742	8.29103
F57B9.9	abu-13	0.00166751	8.27769
C26F1.5	grl-10	0.00748448	8.20351
C16C8.2	skpo-2	0.0241588	8.17935
F28G4.1	cyp-37B1	0.0404882	8.14347
D2045.7	D2045.7	0.0450439	8.13739
R08E3.4b	ztf-16	0.00353118	8.12288
T24F1.5	T24F1.5	0.0203436	8.117
C31H2.1b	tbc-7	0.0311457	8.07591
B0034.3c	casy-1	0.0330443	8.06253
C05D9.7	C05D9.7	5.7e-05	8.03878
W08E12.6	W08E12.6	0.0043668	8.01236
Y102A11A.3	Y102A11A.3	4.5e-05	8.00258
T13F2.8a	cav-1	2.11e-39	7.93775
K01A2.8a	mps-2	2.21e-07	7.93523
F58B3.9	ttr-50	8.03e-38	7.93469
T04C9.4a.1	mlp-1	0.0300739	7.92853
W04A8.4b	W04A8.4	4.91e-20	7.90738
H15N14.1c	adr-1	0.00239001	7.81896
F16B4.8a	cdc-25.2	0.00958475	7.76763
F58A3.1b	ldb-1	4.14e-05	7.75859
F42F12.7	nspc-14	0.0063511	7.71767
F42A10.7.2	F42A10.7	3.76e-05	7.69228
C43E11.6a.1	nab-1	6.41e-05	7.6916
F18H3.1	F18H3.1	0.000400255	7.65117
K08A8.2b.2	sox-2	0.0108003	7.62451
C05E7.1	C05E7.1	0.0481227	7.5987
C07E3.3a	C07E3.3	0.0171448	7.55318
R07E4.6b	kin-2	0.000680584	7.5326
C14A4.9	C14A4.9	0.0255818	7.52986
T28D6.4	T28D6.4	0.00102541	7.50909
K02E10.2a	hid-1	0.000740209	7.44877
C29F4.1	col-125	3.7e-56	7.4423
C02E7.6	C02E7.6	2.81e-28	7.43039
Y105E8B.9	Y105E8B.9	0.0307664	7.42744
B0001.8b	B0001.8	0.0493266	7.36111
F33E2.5.2	F33E2.5	1.07e-13	7.29724
D1086.5	D1086.5	2.76e-05	7.29455
F18G5.6	F18G5.6	1.45e-46	7.27682
C11D2.6f	unc-77	0.0330148	7.25121
ZK270.2d	frm-1	0.0201882	7.23905
F22B5.3	cut-3	2.22e-35	7.23333
C07D10.5.2	C07D10.5	1.88e-05	7.19137
F31D4.4	clec-264	4.22e-14	7.16577
Y75B8A.27	pqn-92	1.37e-06	7.16245
T19B10.5	T19B10.5	0.000217271	7.16007
T13C5.5	bca-1	0.0278936	7.12095
Y71G12B.6a	Y71G12B.6	3.19e-05	7.07634
C54C6.2	ben-1	0.0151645	7.05817
T22B2.4a	sup-12	4.76e-07	7.05467
D2092.8	D2092.8	0.0416774	7.04054
F53B3.5	F53B3.5	1.05e-18	7.0388
K12B6.9	K12B6.9	3.04e-06	7.03816
W03G1.5	W03G1.5	1.77e-07	7.012
F53C3.5	F53C3.5	0.0300739	7
T01G9.3	dma-1	0.0224225	6.99654
C24G6.6.2	hpo-15	2.68e-09	6.97823
T05A7.4.2	hmg-11	4.64e-17	6.96879
K02B7.3a	K02B7.3	0.0296293	6.95083
T14G11.1	T14G11.1	0.0020182	6.94839
R07G3.6	osm-8	0.0024734	6.94111
T01D3.6b	T01D3.6	7.93e-20	6.92478
C45G7.2	ilys-2	1.52e-24	6.90182
K07D8.1	mup-4	0.029619	6.89413
F19B10.1	F19B10.1	0.0300739	6.88945
F26F12.3a	F26F12.3	0.0185936	6.88929
Y65B4BR.6a	grl-16	0.000240764	6.88714
R06F6.6	ceh-62	0.0420914	6.87391
Y23H5B.8	Y23H5B.8	0.0278254	6.83613
T04A8.4	tag-243	0.0270635	6.82367
F40E10.5	F40E10.5	0.0267554	6.81936
B0034.3a	casy-1	0.00123637	6.77542
C07G1.3c.1	pct-1	0.00369309	6.76986
C36H8.2	inx-6	3.75e-05	6.76164
F54D10.2	fbxa-24	1.83e-41	6.75225
C26F1.1b	C26F1.1	0.0253868	6.71887
Y73B6BL.9a	hil-2	4.48e-36	6.70073
Y47D3B.6	Y47D3B.6	1.58e-08	6.69383
Y75B8A.29.1	zip-12	0.0166002	6.68211
ZK218.5	ZK218.5	5.99e-05	6.67188
Y37E11AR.2	siah-1	3.61e-11	6.66192
ZK112.1	pcp-1	0.00161208	6.65193
C34F11.3a	ampd-1	9.15e-07	6.6499
F32A6.4a	ags-3	0.00154074	6.61761
K11D2.2.2	asah-1	3.52e-100	6.61345
T09B4.5b	T09B4.5	0.0287756	6.60014
T05H10.3	T05H10.3	3.45e-19	6.5996
C35A5.1	aqp-5	0.0339913	6.59006
Y44E3A.2	ace-2	0.0433271	6.58145
F02G3.1a	ncam-1	9.06e-05	6.56591
F23B2.5b	flp-1	0.000915325	6.51681
F17A9.3	atf-8	0.0157942	6.50769
Y65B4BR.1	Y65B4BR.1	9.29e-24	6.48741
R07E5.10a	pdcd-2	0.0180331	6.47242
C35D10.14	clec-5	2.9e-05	6.45418
T27E4.4	fip-2	0.00912169	6.38755
EGAP7.1	dpy-3	2.17e-17	6.386
W09G12.7	W09G12.7	1.32e-13	6.36821
F26A3.1	F26A3.1	0.0116554	6.35705
Y105E8A.6	unc-95	4.32e-05	6.35017
K12F2.1	myo-3	7.4e-08	6.34966
T25B6.2	nep-22	0.000231765	6.32121
T05B4.11	phat-5	0.00167921	6.31698
C29F7.2a	C29F7.2	9.34e-20	6.31632
C02C6.3a	lron-3	0.00708725	6.30329
K09A9.1	nipi-3	0.0013216	6.2915
K08A2.5a.1	nhr-88	0.047225	6.26601
D1009.4a	nlp-14	0.0459906	6.2404
F53A9.8	F53A9.8	1.42e-08	6.2401
C14A11.7	ssr-2	0.0450107	6.20933
K07A9.2	cmk-1	0.00019922	6.20245
W04A8.4a	W04A8.4	2.4e-05	6.19883
ZK666.6	clec-60	2.45e-08	6.19275
T02C5.1a	T02C5.1	0.0317762	6.17809
F44G4.4a	tdp-1	0.0312955	6.15316
ZK678.5	wrt-4	0.0109511	6.12691
F20B10.1	nlr-1	0.0119051	6.07836
T06C10.4	flp-10	8.54e-11	6.05326
W05E10.3	ceh-32	4.98e-07	6.02131
F55C7.7e.2	unc-73	0.0184006	5.9711
F26F12.3b	F26F12.3	0.000306956	5.95368
F48E3.9	F48E3.9	0.0400035	5.94915
F49E2.2a	F49E2.2	4.49e-08	5.94901
F14D12.2.2	unc-97	0.00335303	5.93656
C33D9.6a	C33D9.6	0.0109072	5.92512
F53F1.4	F53F1.4	3.25e-18	5.89778
C52G5.2	C52G5.2	0.00401081	5.87863
Y54E10BL.2	col-48	1.02e-05	5.87842
F52F12.6b	ztf-11	0.0391903	5.87306
F58G4.1	myo-5	5.84e-11	5.87163
ZK180.5c	ZK180.5	2.8e-49	5.86883
K07C11.4	K07C11.4	0.00982461	5.8418
T04C10.1	mbk-1	0.000594468	5.84141
Y53F4B.20	Y53F4B.20	0.0342048	5.83391
C18D1.3	flp-4	0.0323321	5.81785
Y71H2AL.1	pbo-1	2.27e-05	5.80874
C08B6.4a	C08B6.4	0.0381868	5.79244
Y71H2AM.16	pho-9	0.00486351	5.78198
T26E3.2	ndx-1	0.0319595	5.76136
R13H4.5	R13H4.5	0.0159752	5.75078
F09C3.1	pes-7	0.0296345	5.73561
C35A5.11a	C35A5.11	0.00208835	5.7307
C18B2.5a	C18B2.5	0.0151348	5.71892
R07E3.6	R07E3.6	0.028963	5.69146
T16G1.7	T16G1.7	5.31e-15	5.6699
F10C1.7c	ifb-2	0.000625431	5.65607
C33A12.4	C33A12.4	7.63e-07	5.64928
C09G5.4	col-39	5.32e-09	5.63144
T23B3.2	T23B3.2	0.000529684	5.61662
F36F2.2	F36F2.2	0.000117881	5.55916
F53A9.9	F53A9.9	0.000160212	5.53471
T10H4.12	cpr-3	3.89e-12	5.49857
F53H8.1	apm-3	0.04119	5.48918
F08C6.4b	sto-1	0.0133753	5.4871
F45E1.6	his-71	2.96e-17	5.47764
R106.5	R106.5	6.3e-10	5.47325
Y53C10A.4	rga-2	0.000237032	5.45858
F56D5.1	col-121	0.0014389	5.45074
C43C3.3	dyf-7	0.0286336	5.43721
ZK892.1b	lec-3	0.000532967	5.38635
Y39H10A.6	Y39H10A.6	0.0153931	5.38253
B0218.8	clec-52	1.21e-25	5.37912
C49F5.1.1	sams-1	3.25e-21	5.35115
Y46C8AL.4	clec-71	0.0110802	5.34545
F13C5.2	F13C5.2	1.09e-20	5.34093
T07D1.2.1	T07D1.2	6.51e-06	5.32975
F08F1.8	tth-1	3.23e-23	5.31998
T08B1.2c	tnt-4	5.67e-05	5.30557
F31F6.4b	flp-8	0.00877122	5.30138
F38A5.3a	lec-11	0.009855	5.29646
F53A9.7	F53A9.7	0.00197685	5.29555
Y105E8A.7a	lev-10	0.00177417	5.26523
F54H5.4b	klf-3	0.0189144	5.26515
B0302.5	B0302.5	0.000310901	5.26313
ZK1307.6	fzr-1	0.028963	5.24956
R148.5a	R148.5	1.88e-06	5.24737
W06F12.2a	W06F12.2	0.0237823	5.24677
CC4.2	nlp-15	0.00076938	5.24415
C15C7.5	C15C7.5	0.000325465	5.24336
F52E10.5	ifa-3	0.0100857	5.21194
F42D1.2	tatn-1	4.64e-28	5.20207
T12B3.3	T12B3.3	0.010539	5.20122
ZK930.2	ZK930.2	1.4e-06	5.19501
W03D2.1b	pqn-75	5.31e-15	5.19414
F38B7.1b	ccch-1	1.43e-05	5.18653
C44H4.3	sym-1	1.2e-10	5.17508
T10B9.4	cyp-13A8	0.00863521	5.13092
W04G3.3	lpr-4	1.67e-06	5.12348
W06B11.2	puf-9	0.0402045	5.12079
C09F9.4	C09F9.4	0.0307898	5.11077
ZC443.4	ZC443.4	0.0013688	5.09611
Y37D8A.15	flp-14	0.0448267	5.0651
C06G1.4	ain-1	1.05e-16	5.06416
F52H3.3	bath-38	0.00244998	5.06084
T07E3.6a	pdf-1	5.53e-09	5.06067
ZK622.3d.8	pmt-1	5.43e-06	5.05732
C14F5.3b	tnt-3	0.00662355	5.05447
C06G3.9.1	ufl-1	0.0339913	5.03577
F13H6.1a	bcl-11	1.5e-12	5.02969
F42C5.7	grl-4	0.0296002	5.02851
ZC101.2k	unc-52	0.0155642	5.01882
T16G1.4	T16G1.4	0.0300739	5.0186
C01C7.1b	ark-1	2.62e-06	5.01093
K08H10.1m	lea-1	0.00337264	4.99164
K08H2.8	nhr-32	1.36e-05	4.96321
Y32F6B.1	Y32F6B.1	4e-06	4.963
T05A8.3	T05A8.3	2.34e-11	4.95977
T21D12.4	pat-6	0.00577874	4.95301
R01E6.3b	cah-4	7.36e-05	4.92091
F53E10.4	irg-3	0.000360754	4.91534
C10G8.5b	ncx-2	5.62e-05	4.91246
R166.5a	mnk-1	7.35e-05	4.90238
C26E6.2	flh-2	0.00360541	4.89038
ZK822.4	ZK822.4	3.31e-05	4.87831
Y67D8C.5d	eel-1	0.0300739	4.87562
F40E10.1	hch-1	0.00954662	4.8666
T21C9.9	T21C9.9	0.0174143	4.86346
M04G12.2	cpz-2	4.06e-12	4.85776
T20F5.4	T20F5.4	5.85e-11	4.84158
F15E6.2b	lgc-22	0.0176513	4.83844
F47H4.10	skr-5	0.0347442	4.82331
C45B11.3.2	dhs-18	9.56e-09	4.82311
F27C8.4a	spp-18	1.31e-15	4.82294
C06A5.7b	unc-94	1.61e-10	4.81824
F09A5.4c	F09A5.4	0.0431651	4.81437
K10D3.4	K10D3.4	1.26e-05	4.81164
Y54G2A.10a	Y54G2A.10	9.55e-06	4.81072
F35D11.2a	pqn-35	0.0253406	4.80354
R09D1.10	chil-22	0.0276397	4.8
VZK822L.1a.2	fat-6	2.49e-66	4.79984
H02I12.4	dsl-6	0.0296002	4.79603
Y71A12B.11	Y71A12B.11	0.00184647	4.78838
Y48A6B.13a	spat-2	0.0161597	4.77142
Y44A6D.2	Y44A6D.2	0.000876996	4.76745
F52E4.8	ztf-13	0.0146798	4.76346
T04B2.5.1	ipla-7	5.48e-18	4.76307
F18E9.5b	jmjd-3.1	4.1e-05	4.76201
T24B8.3a.1	T24B8.3	4.92e-05	4.75874
F35C8.5	F35C8.5	1.97e-05	4.7293
F56C9.8	F56C9.8	4.06e-12	4.71226
T28H10.3	T28H10.3	3.93e-27	4.6985
K01D12.9	K01D12.9	0.0237381	4.69786
Y57G11C.22b	Y57G11C.22	0.0343188	4.69774
C50F4.5	his-41	8.83e-06	4.68258
Y79H2A.1a	brp-1	8.12e-14	4.66839
T27E9.1d.15	ant-1.1	0.000147413	4.66689
C54F6.14	ftn-1	2.01e-38	4.65148
T24D8.5	nlp-2	0.0337053	4.64754
C39F7.2b	madd-2	1.1e-05	4.63854
F37A8.5	F37A8.5	1.61e-16	4.6375
T04D1.4	chd-7	1.01e-14	4.63097
Y57A10A.23	Y57A10A.23	4.58e-09	4.61162
C54G7.3b	lgx-1	0.0438482	4.60742
W04G3.2	lpr-5	2.45e-13	4.59778
R13A1.4d	unc-8	0.0140627	4.57717
T09E8.1d	noca-1	0.0232139	4.56042
F42E11.4	tni-1	7.82e-16	4.55766
W01D2.5a.1	osta-3	0.00147136	4.55749
F41E6.6.2	tag-196	2.53e-16	4.55098
E03D2.1	nlp-13	2.52e-05	4.54928
Y39G10AR.11.2	Y39G10AR.11	9.51e-06	4.54608
Y51A2D.13a	Y51A2D.13	0.0116554	4.53582
K11D12.11	K11D12.11	0.0244039	4.53472
B0393.5	B0393.5	0.0269436	4.52011
F46B6.3a	smg-4	0.0319588	4.50473
Y60A3A.1	unc-51	0.00286912	4.49021
F18A12.8a	nep-11	0.00389439	4.4898
F12E12.11	F12E12.11	0.0036287	4.48864
C36F7.1	irx-1	0.0262903	4.48811
K08F8.2	atf-2	4.75e-08	4.48733
T13H5.2b	ctg-2	0.0487664	4.46753
F38A3.2	ram-2	2.98e-39	4.46251
T01G9.2b	T01G9.2	0.00332844	4.45328
C49F5.7	C49F5.7	0.0194233	4.45093
F08G12.10	inx-2	3.37e-06	4.42241
T07H3.3	math-38	3e-07	4.41139
C54G4.1a	rskn-2	1.21e-05	4.40889
M03A8.1	dhs-28	6.14e-05	4.4058
F10G8.5	ncs-2	8.3e-43	4.38249
T27C4.1.1	T27C4.1	6.59e-18	4.37256
C01G8.9c	let-526	0.0300739	4.36957
F53B2.8	F53B2.8	0.00486351	4.36119
F13D12.4a.2	alh-8	9e-45	4.35918
Y47D3B.7	sbp-1	0.00652438	4.35609
Y34D9A.3e	Y34D9A.3	0.04755	4.35552
C34H4.4b	col-107	1.18e-14	4.33838
Y94H6A.6	ubc-8	0.00520426	4.33596
H27M09.4	dpy-14	5.53e-85	4.33488
Y54G11A.6	ctl-1	0.0269436	4.33309
Y15E3A.4	Y15E3A.4	4.16e-05	4.32184
C33C12.3a	gba-1	0.0300739	4.32115
T02E9.5.2	T02E9.5	0.0116281	4.31548
T03D8.3	sbt-1	3.07e-20	4.293
C50F7.5	C50F7.5	0.00505586	4.28696
F18E9.3	F18E9.3	0.00865069	4.2704
Y47D3B.9	bed-2	0.000261686	4.26646
C18A3.6b	rab-3	0.0346559	4.26144
ZK1236.2	cec-1	2.82e-08	4.24406
F56H9.2a	F56H9.2	3.93e-27	4.24067
Y71G12B.4	pghm-1	4.67e-11	4.23851
Y66D12A.24	Y66D12A.24	0.0427344	4.23585
R09G11.2c.1	nhr-1	0.0334999	4.23131
F49E12.6	efl-3	8.54e-07	4.23096
K02D7.1a.1	K02D7.1	7.38e-14	4.23046
ZC443.3	ZC443.3	5.4e-16	4.22913
F11H8.4b	cyk-1	0.00925128	4.22781
T28F12.2f	unc-62	4.75e-06	4.22762
D2085.4	D2085.4	0.00978091	4.22596
Y48G8AL.13a.2	Y48G8AL.13	1.36e-06	4.21771
T19H5.4b.1	T19H5.4	0.0041377	4.21304
C08F1.6	C08F1.6	0.00713983	4.20763
W02A11.3	toe-4	0.0155133	4.20718
F13E9.15	F13E9.15	2.08e-21	4.20252
ZC504.4b	mig-15	4.89e-06	4.2002
C23H3.7	tre-5	0.000501102	4.19867
Y53G8AM.8.2	Y53G8AM.8	0.0103551	4.18759
F58E10.7	droe-4	1.07e-08	4.18615
K10D3.2	unc-14	5.35e-10	4.17247
B0495.4	nhx-2	0.00322599	4.17171
F21F8.7	asp-6	4.98e-29	4.17011
C18H9.5	C18H9.5	0.0114687	4.16906
T05D4.4a	osm-7	0.000375392	4.16692
F07H5.5b	F07H5.5	1.4e-11	4.16297
T15H9.7b	dnj-20	1.5e-10	4.15923
F07H5.4	F07H5.4	4.94e-05	4.15787
W06A7.3e	ret-1	0.0409834	4.15685
C10G8.6	ceh-34	0.00367593	4.13563
K01C8.1.1	K01C8.1	3.5e-06	4.12652
R08F11.7	R08F11.7	2.06e-08	4.12488
D2085.5b.1	hgap-2	0.0138466	4.11526
T16G1.6	T16G1.6	0.00203854	4.11189
F09C8.2	F09C8.2	2.42e-05	4.10245
T03G6.3	T03G6.3	0.00626009	4.09981
K04B12.1	plx-2	0.00161755	4.09409
T22B11.4a	T22B11.4	3.52e-05	4.0893
F36A4.10	col-34	8.08e-06	4.07828
F40F11.2	mig-38	3.04e-06	4.07618
F44C8.4	nhr-103	0.0416774	4.07315
F47B7.1	F47B7.1	5.78e-06	4.06926
F55F3.3a	nkb-3	0.0468437	4.0558
Y22D7AL.15	Y22D7AL.15	4.25e-07	4.0551
T18D3.4	myo-2	2.7e-18	4.05097
R07E3.1a	R07E3.1	0.0220823	4.04913
C14C11.8b	pqn-13	0.00546064	4.0481
Y48G8AR.1b	grh-1	0.00192962	4.04485
F14B8.6	F14B8.6	0.0294132	4.03298
F38E9.6	F38E9.6	0.00744295	4.03245
C01F6.6a	nrfl-1	8.02e-05	4.02899
Y46G5A.21	acl-7	0.00100631	4.02198
B0280.13	B0280.13	0.00205519	4.0195
F13E6.1	F13E6.1	3.29e-11	4
Y48A6B.7	Y48A6B.7	0.0163076	3.98558
K03H1.5	K03H1.5	0.00526988	3.98314
K06A1.5	atg-16.2	0.00907273	3.96797
Y47D3A.17a	obr-1	0.0300739	3.96586
T19B10.2.1	T19B10.2	2.34e-05	3.96378
K08F8.4a	pah-1	0.00108076	3.95295
C25A11.4b	ajm-1	5.2e-09	3.94805
M01F1.4b	M01F1.4	0.0232045	3.94114
K09G1.1a	K09G1.1	0.00779117	3.93788
ZC455.6a	ugt-5	0.0328868	3.9375
Y47A7.2	Y47A7.2	0.00692263	3.93274
C44H4.7b	eor-2	0.0171144	3.91571
M195.1	col-77	6.54e-08	3.9078
T20G5.7	dod-6	3.94e-13	3.90318
F49E11.10a	scl-2	9.08e-21	3.90299
C54H2.4	C54H2.4	0.0300739	3.9019
T09H2.1	cyp-34A4	0.000458055	3.90043
F40F4.4b	lbp-3	0.0255818	3.89997
C07B5.5	nuc-1	3.12e-07	3.89763
M03F4.2b.3	act-4	7.44e-06	3.89276
C39H7.4	C39H7.4	0.000135258	3.88946
C24G6.7	grl-1	0.0416774	3.87407
R02E12.2b	mop-25.1	0.000134359	3.86869
C18E9.9	C18E9.9	0.00166827	3.85809
C45B2.7	ptr-4	0.0422067	3.84228
F37B4.2	ifc-1	1.76e-17	3.83706
Y48B6A.6c	efhd-1	8.89e-05	3.83483
C54D10.3	C54D10.3	0.0296552	3.8337
Y73F8A.6	ccg-1	0.000164686	3.81653
T05A6.1	cki-1	0.00269293	3.8157
W02D3.1	cytb-5.2	0.00718225	3.81035
F57B10.1.1	let-607	0.00729189	3.79865
C42D8.5a	acn-1	0.000953321	3.79579
F35B12.3	F35B12.3	0.00187983	3.79024
F47C12.2	clec-78	0.039551	3.78988
Y39G10AR.11.1	Y39G10AR.11	2.89e-06	3.77784
F46H5.7a.2	F46H5.7	0.00132493	3.77298
C53B7.1	rig-3	7.22e-05	3.76804
F26D11.11b	let-413	0.00040408	3.76168
Y47D9A.2a	scpl-3	0.000418201	3.76039
ZK455.4	asm-2	4.53e-20	3.74957
C15C7.7	C15C7.7	0.0449288	3.74691
C35E7.5a	C35E7.5	0.00928089	3.74536
K07E12.1a.1	dig-1	0.00675614	3.73254
F15H10.1.1	col-12	7.83e-10	3.72218
K11D9.2b.1	sca-1	8.1e-05	3.71368
ZK154.6a	ZK154.6	0.00585223	3.71021
R13G10.1	dpy-27	0.000607706	3.70965
T10B10.6	phat-6	0.0265458	3.70562
F54F11.2a	nep-17	1.62e-32	3.69971
W02A2.2	far-6	0.000183844	3.6988
F09B12.1b.1	mlt-9	0.00419122	3.69336
T12G3.4	T12G3.4	0.0296345	3.68342
F35H8.5	exc-7	0.000604704	3.67879
C24A3.2a.4	C24A3.2	0.00126246	3.67376
Y45F10D.7	Y45F10D.7	0.04748	3.66369
F22F1.1	hil-3	3.25e-17	3.66198
T10B5.7a	T10B5.7	0.00102541	3.65533
M01F1.7	pitp-1	7.06e-05	3.6545
C03G6.17	C03G6.17	0.0207888	3.64773
T15B12.1a	T15B12.1	0.00370925	3.64307
ZC101.2p	unc-52	0.000366789	3.63746
W06H8.6	W06H8.6	8.19e-05	3.63705
Y8G1A.2	inx-13	0.00126246	3.63365
Y54E10BR.4	Y54E10BR.4	9.38e-05	3.62797
K02A4.1	bcat-1	4.55e-11	3.6149
C16A3.6	C16A3.6	7.83e-10	3.60285
T14F9.3	hex-1	2.22e-08	3.60217
ZK287.1a.1	ZK287.1	0.000303157	3.60021
Y47D3A.17e	obr-1	0.0300739	3.59455
ZC581.3	ZC581.3	0.0044148	3.58994
M03A8.4	gei-15	4.3e-05	3.58715
C36E8.3	pxd-1	0.000188344	3.58656
ZK896.5.1	ZK896.5	0.00814543	3.58452
C10C5.4	C10C5.4	0.0158139	3.58044
Y48E1B.9b	clec-146	0.0375617	3.5797
F23H12.9a	fipr-2	0.00132205	3.57024
Y39G10AR.9a	Y39G10AR.9	0.028963	3.56449
R10E4.2i.1	sup-26	3.52e-12	3.55693
F54D5.3	F54D5.3	4.24e-14	3.55491
T07C4.4	spp-1	1.2e-06	3.55307
ZC8.3	set-30	0.0158139	3.54578
Y48B6A.14	hmg-1.1	7.15e-21	3.53868
Y65B4A.3	vps-20	0.0498629	3.53518
Y39G10AR.10	epg-2	6.04e-07	3.53379
F55H2.1a	sod-4	0.000147387	3.5296
T23H2.2	snt-4	4e-08	3.52808
Y54G11A.5.2	ctl-2	6.47e-09	3.5135
Y82E9BR.17a	Y82E9BR.17	0.0133753	3.50143
F07H5.5a	F07H5.5	1.43e-16	3.47392
C34D10.2a.1	C34D10.2	0.030934	3.46602
C46C2.2.1	C46C2.2	9.3e-11	3.46265
T05E12.3	T05E12.3	4.5e-07	3.46146
T06D10.1.2	rsbp-1	0.0155235	3.45114
F53F4.11.2	F53F4.11	0.000490153	3.45079
D1081.2	unc-120	6.05e-08	3.44823
F47B10.2	haly-1	1.46e-24	3.44727
T10E10.5	col-169	0.00660929	3.44713
T08A9.1	atg-11	0.0398555	3.44656
R12B2.5a.1	mdt-15	4.26e-10	3.44161
K08B12.2a.2	dmd-7	0.0215682	3.43846
C17H12.8	C17H12.8	0.0195002	3.43437
M01D7.7a	egl-30	1.54e-06	3.42098
B0563.4	tmbi-4	0.00270436	3.41516
C16B8.3	C16B8.3	7.05e-08	3.41293
H16D19.1	clec-13	0.0170748	3.41248
F53A2.8c	mtm-6	2.32e-06	3.40978
F15D4.8	flp-16	0.000194421	3.40891
T10E10.2.2	col-167	2.22e-07	3.40786
T23E7.4a.2	nlp-6	0.0229606	3.40638
T01E8.3	plc-3	0.0300739	3.40516
E04F6.3	maoc-1	0.0300739	3.40463
C42D8.2a.2	vit-2	3.08e-08	3.39796
Y75B7AL.3	snt-3	0.0189045	3.39785
R10E11.1b	cbp-1	2.57e-09	3.39326
C44B11.4	C44B11.4	0.0329072	3.38872
F25H5.1g	lim-9	0.0362452	3.38722
Y57G11C.9b	Y57G11C.9	0.0458595	3.38283
R03G5.1a.3	eef-1A.2	3.28e-34	3.37637
F10G2.3	clec-7	0.00128048	3.37463
W09H1.6b	lec-1	0.0109245	3.36206
T23F11.3a.1	cdka-1	0.00586089	3.35241
Y106G6H.6a.1	Y106G6H.6	0.000536177	3.35086
W01F3.3a	mlt-11	0.028963	3.34799
C12D8.10b	akt-1	5.76e-09	3.34507
H19M22.2c	let-805	0.0131303	3.34215
Y39B6A.33	Y39B6A.33	7.26e-07	3.34095
F54B11.5	F54B11.5	0.0263857	3.33529
T21B6.3	T21B6.3	0.000258769	3.33463
T07D1.4	fox-1	2.13e-06	3.33301
C47E8.7.1	unc-112	0.0273518	3.32822
F53F10.2a.1	F53F10.2	1.2e-09	3.32811
R10F2.1	cdh-1	0.00518819	3.3242
F28D1.3	thn-1	0.00180838	3.32167
M01B12.4c	M01B12.4	8.31e-07	3.32056
F59C12.3	F59C12.3	0.000256352	3.31986
F10C1.7a	ifb-2	0.00512798	3.31898
W05H12.1	W05H12.1	0.000402339	3.31853
T04D1.3a	unc-57	0.00251735	3.3129
F17C11.4a	F17C11.4	7.57e-05	3.31254
Y54G2A.33	clec-84	0.00476281	3.31132
F55A11.4b	F55A11.4	0.00100165	3.309
F52B10.1	nmy-1	2.93e-07	3.30618
K10B3.10a	spc-1	1.33e-09	3.29928
C44C1.1	C44C1.1	0.0211885	3.29915
T08G11.3	T08G11.3	0.0342048	3.29679
T14A8.1	ric-3	2.11e-05	3.29303
K09E2.4a	rig-1	0.00854185	3.28865
ZK637.7a	lin-9	3.44e-06	3.28568
F59F4.2	F59F4.2	1.15e-34	3.28514
C41G11.3a	rgs-6	0.0351124	3.28085
ZK430.8	mlt-7	0.0254712	3.27707
Y45F10D.13b	sorb-1	0.0163557	3.27371
C17G10.4g	cdc-14	0.00364733	3.26414
K01A2.10a	K01A2.10	1.12e-06	3.25785
Y42H9B.1	col-115	0.00390482	3.25756
T23G4.1	tlp-1	2.32e-05	3.25603
R13A5.5	ceh-13	0.0174143	3.25508
ZK550.6	ZK550.6	0.000788098	3.25419
ZK484.1a	oaz-1	0.0220094	3.2483
T05G5.1a	T05G5.1	0.000499932	3.24642
C34H3.1	tag-275	0.0208008	3.23954
K02C4.5	K02C4.5	0.000400612	3.22389
T22E5.5.2	mup-2	0.0159851	3.22292
F39H12.4	igcm-1	0.0416774	3.22213
C44B12.2a	ost-1	6.71e-06	3.21584
T10E10.1	col-168	0.00390482	3.21355
R11G1.4b.1	sax-1	0.0250513	3.21149
M02E1.1a	M02E1.1	0.00021542	3.21129
K12H4.1	pros-1	0.0325353	3.20958
ZK593.6a	lgg-2	2.89e-20	3.20901
C49G7.3	C49G7.3	4.37e-14	3.20281
Y37E11B.5	Y37E11B.5	0.0196954	3.2024
C14A11.2	C14A11.2	0.0242867	3.19241
F43D9.1	F43D9.1	2.94e-06	3.19191
C03B1.12	lmp-1	0.00181769	3.19034
R144.4a	wip-1	0.00447835	3.18815
F47D12.4a.1	hmg-1.2	7.35e-05	3.18559
F52E4.1a.1	pccb-1	0.0323321	3.18527
F52H3.7b	lec-2	1.11e-05	3.17868
R05A10.1b	R05A10.1	0.0435169	3.17675
F53C11.4a.1	F53C11.4	0.0122823	3.17415
B0286.4a.2	ntl-2	0.0397994	3.17407
Y95B8A.10a	pde-6	0.0300739	3.17403
K08C7.6	K08C7.6	0.00913504	3.17322
Y71G12B.11e	tln-1	0.0200719	3.17305
T07A9.3	kgb-1	0.0295103	3.17253
T23D8.8	cfi-1	0.0265872	3.16867
Y47D7A.5	grl-5	0.0153194	3.16075
F46C8.3	F46C8.3	0.00890124	3.15759
T20B3.2.2	tni-3	0.0259878	3.15583
F57C7.3a	sdn-1	5.42e-05	3.14893
Y22F5A.3b	ric-4	0.0257849	3.14892
T05A8.4	nep-2	0.029743	3.14702
F46A8.7	F46A8.7	1.1e-68	3.14408
D2005.6	D2005.6	0.00660249	3.13575
Y75B8A.6	Y75B8A.6	0.0346012	3.13033
W03F8.1	tni-4	5.46e-12	3.12751
R166.5b	mnk-1	0.00191322	3.12666
Y41D4B.6	Y41D4B.6	0.0207176	3.12614
T01A4.1d	gcy-28	0.000225683	3.11927
B0513.9a	vamp-8	0.00514756	3.11573
T28B8.1.2	T28B8.1	1.67e-11	3.1155
F41H10.3d.1	F41H10.3	0.0207888	3.11547
C28C12.7b	spp-10	5.17e-06	3.11121
R03G5.2.2	sek-1	0.00113066	3.09043
W03G1.7a	asm-3	8.1e-40	3.08846
D1037.3	ftn-2	8.07e-10	3.08665
K03E6.7	K03E6.7	0.000227959	3.08381
F46A9.6.1	mec-8	0.00586089	3.07645
F40F9.7a	drap-1	0.0127182	3.06862
H22K11.1	asp-3	2.88e-13	3.0677
Y67H2A.10a	Y67H2A.10	0.00302367	3.06236
T05C1.4c	camt-1	3.98e-05	3.05978
F54D7.4	zig-7	1.26e-05	3.05239
Y71H10A.2.1	fard-1	0.00096989	3.05074
ZC204.12	ZC204.12	0.0380078	3.04369
C53B7.3a	C53B7.3	0.0153801	3.03993
Y57G11C.24h	eps-8	2.26e-10	3.03972
F23H12.8	fipr-1	0.000114333	3.0327
F01D4.4.1	egl-21	8.32e-11	3.03191
C26C6.5a	dcp-66	0.0262107	3.03004
C06H5.7	dcar-1	0.0129409	3.02885
C40H1.5	ttr-5	0.00455805	3.02541
R06C1.6	R06C1.6	1.64e-05	3.02248
C03D6.8	rpl-24.2	1.54e-05	3.0219
R13A5.12	lpd-7	5.92e-10	3.01727
K02F2.5	K02F2.5	0.000106611	3.01378
T07A9.9a.3	nog-1	1.13e-10	3.01335
C46H11.9	phat-2	0.0129471	3.00196
Y75B12B.6	plc-2	0.00169082	3.00153
F54C9.1.1	iff-2	2.9e-10	2.99887
H28G03.1a	H28G03.1	1.4e-09	2.99302
C42D4.1	C42D4.1	3.15e-12	2.98961
F21A3.11	F21A3.11	3.18e-13	2.98578
Y92H12A.1a	src-1	0.0219311	2.98549
Y59C2A.3	Y59C2A.3	0.0409595	2.98422
W08D2.4d.1	fat-3	0.000543615	2.98214
C28H8.6c	pxl-1	0.00443251	2.98109
ZC513.7	ZC513.7	7.67e-10	2.97913
T24B8.3c.7	T24B8.3	0.000241948	2.97725
K08B4.2	K08B4.2	0.0300739	2.97072
T01B6.1	T01B6.1	0.00269293	2.97005
C01F1.3a	C01F1.3	0.0323444	2.96536
C01G6.1a.3	aqp-2	7.48e-159	2.96163
AH9.3	AH9.3	0.0362838	2.95641
T05E11.3a.1	enpl-1	0.00227815	2.95616
Y41C4A.4d	crh-1	0.0132857	2.95043
D1086.6	D1086.6	0.00531169	2.94866
C14A4.1	dohh-1	0.00184917	2.94608
T22D2.1	vab-19	0.000573865	2.94571
C51F7.1	frm-7	3.78e-13	2.9429
Y56A3A.18	Y56A3A.18	0.000103858	2.94161
C03G5.9	nspc-2	0.0122823	2.94047
T11B7.4d	alp-1	0.00010082	2.9382
B0244.2	ida-1	6.17e-14	2.93345
T12F5.5a	larp-5	0.00385536	2.93344
C27F2.8	C27F2.8	5.3e-06	2.92457
T01G1.2	T01G1.2	0.0193285	2.91611
F38A6.3b	hif-1	1.33e-15	2.91519
T19D12.6	T19D12.6	0.0180331	2.90807
ZK892.2	nlt-1	5.2e-07	2.90461
F55D10.2	rpl-25.1	3.31e-07	2.90422
Y39B6A.20.2	asp-1	9.91e-09	2.90225
K09A9.3	ent-2	5.13e-09	2.89626
Y46B2A.1	fbxc-51	5.53e-09	2.88939
F46C8.6	dpy-7	6.3e-10	2.88925
F22F4.2	inx-3	1.64e-06	2.88366
VC5.3a	npa-1	0.0489798	2.87772
T19C3.4	T19C3.4	1.15e-05	2.87691
DY3.6	mfb-1	2.22e-15	2.87663
C09D4.2	C09D4.2	0.00316331	2.87366
Y67A10A.10	Y67A10A.10	0.0111163	2.87356
C14H10.2a	C14H10.2	0.000133809	2.86971
F44C4.3	cpr-4	0.00762695	2.86953
F53B2.6	ham-1	5.2e-07	2.86787
F11C1.2	mff-1	0.0467451	2.86614
Y38A10A.5.2	crt-1	4.39e-16	2.86538
F54G8.4	nhl-1	0.000949103	2.86514
M176.4	M176.4	1.92e-06	2.8498
F39D8.1c	pqn-36	0.0205089	2.84856
R12A1.3a	R12A1.3	0.0321743	2.84072
C44B9.3	C44B9.3	0.0398338	2.83293
F44C8.3	nhr-18	0.016957	2.82661
F44D12.2	F44D12.2	0.00872941	2.81412
C08G5.4a	snt-6	0.00149959	2.81385
F08G5.4	col-130	8.95e-06	2.80232
Y51H4A.4a	zip-7	0.00230538	2.80158
B0024.4	B0024.4	0.00796232	2.79821
F46A9.5.1	skr-1	1.84e-08	2.79678
Y54G2A.26a	Y54G2A.26	1.78e-14	2.78772
R02D3.3a	R02D3.3	0.00486351	2.78162
F31C3.6a	F31C3.6	0.0354197	2.78019
C56G2.1a	akap-1	2.81e-05	2.77964
K12G11.3	sodh-1	2.44e-12	2.7744
T19D2.2.1	T19D2.2	0.00152779	2.7727
C06E1.1	C06E1.1	0.00038577	2.77086
M03A8.2	atg-2	0.000167735	2.77084
T04C4.1a	T04C4.1	0.0488656	2.76814
Y1H11.2	gst-35	0.0210915	2.76012
C17G1.6b	nas-37	0.00410793	2.75566
T25B2.2c	T25B2.2	0.0140819	2.75132
R03E9.1	mdl-1	2.65e-06	2.74351
Y49E10.16a	Y49E10.16	0.000573865	2.73936
Y82E9BR.14a	Y82E9BR.14	0.00476914	2.73851
K09C6.9	K09C6.9	0.0298125	2.73176
W03C9.3.2	rab-7	1.87e-09	2.73153
F29G6.3a.2	hpo-34	4.35e-05	2.72868
F13H8.7	upb-1	7.22e-05	2.7273
C30G4.4s.2	C30G4.4	0.017939	2.72151
F54F2.2c	zfp-1	0.0239266	2.71985
C08D8.2b	tmd-2	0.0115723	2.7178
F52C9.8a	pqe-1	0.00396685	2.71649
C06G3.6	C06G3.6	0.00116153	2.7085
F31E3.1	ceh-20	0.00269885	2.70779
W07G4.5	W07G4.5	0.00328259	2.70657
C25G4.2.2	C25G4.2	0.000733121	2.70534
C02B10.3	C02B10.3	0.0114752	2.70361
F08B12.4c.1	F08B12.4	0.0445916	2.70089
T13F2.1a.1	fat-4	1.01e-07	2.69385
K08F8.4b	pah-1	0.0331371	2.69357
Y110A7A.7	Y110A7A.7	0.0132799	2.69309
ZK121.2	ZK121.2	0.000226599	2.68679
F27D9.1a	unc-18	0.0319345	2.68677
F55C10.2	col-154	0.0301745	2.68576
R03A10.2	flp-32	1.58e-05	2.6796
D2089.4a	ptb-1	0.00267817	2.67959
K11G9.4	egl-46	0.000144582	2.67926
ZK938.2	arrd-4	8.03e-07	2.67766
F27E5.1	F27E5.1	3.98e-39	2.67497
H34I24.2	H34I24.2	0.0171144	2.66849
W02A2.9	W02A2.9	0.00057622	2.6657
F55F3.1.1	aakb-1	0.000235386	2.66457
M03F8.1	M03F8.1	0.0438999	2.66166
T04C12.11	T04C12.11	0.0371626	2.66077
VW06B3R.1a	ucr-2.1	0.00046941	2.65892
Y97E10AR.6	Y97E10AR.6	0.0135818	2.65637
F46B6.7.2	ztf-7	1.97e-11	2.65266
ZK377.2a	sax-3	5.91e-10	2.64055
T23H2.5.2	rab-10	0.024569	2.6268
C17G1.7	cysl-1	0.00145579	2.62614
F13D12.7a.3	gpb-1	1.03e-10	2.62536
K10C9.3	K10C9.3	0.00185494	2.61773
K04H4.6a.1	crn-6	0.0371693	2.61499
C38C3.4b	C38C3.4	0.0302647	2.61493
R02D5.1	R02D5.1	0.00365695	2.61333
ZK84.7	ins-20	0.0312641	2.61168
F20C5.2b	klp-11	0.00173036	2.60851
Y48G8AL.13b.2	Y48G8AL.13	1.36e-06	2.60828
F58H1.5	F58H1.5	0.00779596	2.60518
F33A8.3	cey-1	3.6e-12	2.60272
C04F6.3	cht-1	0.000124367	2.60033
F35G2.4	phy-2	4.15e-06	2.59995
F40E10.3	csq-1	0.0164938	2.59891
T12F5.4	lin-59	0.0344593	2.59852
T08H10.1	T08H10.1	0.0306498	2.59832
R01H10.4	R01H10.4	0.0233361	2.59547
F46C8.2	col-174	0.0324455	2.59354
C36E6.3	mlc-1	4.98e-12	2.59144
C32D5.9	lgg-1	4.63e-13	2.58254
C17E4.20	C17E4.20	0.00218711	2.5733
Y62E10A.9.2	rab-19	0.00944021	2.5694
T02B11.3a	T02B11.3	0.00143202	2.56857
R12E2.13	R12E2.13	3.46e-05	2.56701
C08G9.1	C08G9.1	0.0454967	2.56673
Y106G6E.6	csnk-1	0.0343188	2.56572
F54C9.3	F54C9.3	0.0144831	2.56487
ZK813.2	ZK813.2	0.00297016	2.56394
R04E5.9	R04E5.9	0.0296053	2.56007
ZK792.6	let-60	1.17e-05	2.56001
Y55F3BR.2c	Y55F3BR.2	0.0369588	2.55966
F26H9.6	rab-5	0.0165863	2.55672
F59B1.2	F59B1.2	0.0467519	2.55595
T04C9.1a	T04C9.1	0.00245437	2.55503
K08C9.4	col-65	1.78e-20	2.5525
F45B8.4	pag-3	0.037966	2.55216
F48F7.6	F48F7.6	0.000186502	2.55094
F35C5.6	clec-63	1.61e-08	2.54612
R03E1.2	vha-20	0.0026571	2.54058
F09E10.6	F09E10.6	0.0417376	2.53827
Y70G10A.3.1	Y70G10A.3	0.0206421	2.53662
ZK1010.7.1	col-97	9.21e-07	2.53092
R153.1a	pde-4	0.0222903	2.52648
C24H10.3	C24H10.3	0.0181191	2.52574
K11D9.2b.3	sca-1	0.0238175	2.52081
F09F7.2a.2	mlc-3	0.00053238	2.51722
C46F11.6	C46F11.6	7.46e-05	2.51649
Y69H2.7a	Y69H2.7	0.00286912	2.51576
ZK822.2.2	ZK822.2	0.0063511	2.51357
MTCE.31	ctc-2	0.0464517	2.51232
K10B3.7.2	gpd-3	0.00502937	2.51098
F29C12.4	gfm-1	0.0481272	2.50869
T09B4.8	T09B4.8	0.0472983	2.50843
F52D10.3a.1	ftt-2	1.51e-23	2.50674
F54D1.6	F54D1.6	7.78e-06	2.50296
E03D2.2a	nlp-9	0.00333323	2.49329
W02A2.1a	fat-2	0.00165163	2.4912
F58G1.4	dct-18	6.91e-08	2.48452
T23E7.2b	T23E7.2	0.0452591	2.48259
Y94H6A.5a	Y94H6A.5	0.0177266	2.48048
M03F4.7a	calu-1	0.000133809	2.47037
C07E3.9	C07E3.9	0.0329983	2.46438
F17C8.4.1	ras-2	0.0222283	2.46096
R01B10.3	R01B10.3	2.62e-05	2.45986
Y20F4.4a	Y20F4.4	0.0046041	2.45728
R07H5.8	R07H5.8	7.68e-06	2.45612
C05D9.3	C05D9.3	8.49e-05	2.45556
W05B2.1	col-94	6.39e-06	2.45491
C41C4.6	ulp-4	0.00952956	2.45355
F45D3.4a.2	F45D3.4	4.43e-06	2.45087
C44B7.10.2	acer-1	7.24e-08	2.44961
F32H2.5	fasn-1	0.000257073	2.44929
F20C5.6	F20C5.6	3.64e-12	2.44214
M01A10.2h	tom-1	0.00128773	2.44065
M04G7.1	M04G7.1	3.09e-06	2.4392
C35A5.6a	C35A5.6	0.0496415	2.43353
T22B11.5a	ogdh-1	4.48e-06	2.42977
F14B4.1	F14B4.1	0.00871453	2.42807
T17H7.7	T17H7.7	0.0147756	2.42803
C02E7.7	C02E7.7	2.58e-06	2.42623
ZK867.1c	syd-9	1.3e-06	2.4258
F30A10.8a	stn-1	0.00501553	2.42541
F09F7.7a	F09F7.7	3.05e-10	2.42336
C34F6.8.1	idh-2	0.000357049	2.42139
Y54G2A.32.2	Y54G2A.32	0.0103428	2.41036
D1054.9h	D1054.9	0.0143938	2.40577
K08E7.5b	K08E7.5	0.039562	2.40519
M153.1	M153.1	0.000318467	2.40369
F35H8.6	ugt-58	8.5e-07	2.4036
ZK470.2a	ZK470.2	1.77e-05	2.40284
C50F4.1.1	C50F4.1	0.0188968	2.40061
Y105E8B.1o	lev-11	0.000604704	2.39896
C05C8.3	fkb-3	0.0300739	2.39872
Y57A10A.18b	pqn-87	0.0231564	2.39296
T07D10.4	clec-15	0.0170748	2.39222
F11G11.3	gst-6	0.04119	2.38647
C34C6.7a	C34C6.7	1.72e-08	2.38479
T01H8.1c	rskn-1	0.024867	2.38188
F44G4.8a	dep-1	0.0363871	2.38105
F53B1.4	F53B1.4	0.00199148	2.38047
K10G9.1	vglu-2	0.0300739	2.37963
W01A11.3a	unc-83	6.57e-08	2.37176
F09F7.2a.1	mlc-3	0.0165311	2.36713
Y55B1BL.1a	Y55B1BL.1	5.72e-05	2.36441
C02F4.2a	tax-6	2.87e-11	2.36319
Y48C3A.8a.2	sam-10	0.00810695	2.36155
F01D5.6	F01D5.6	0.0226079	2.36107
F59F3.1	ver-3	0.0325005	2.3587
ZK154.3	mec-7	0.0300739	2.35788
F25H5.4a.2	eef-2	0.00197542	2.35743
ZK337.1a.2	tep-1	0.0360158	2.35569
C34E11.1	rsd-3	0.00943125	2.35049
Y105E8B.1e.1	lev-11	0.0017076	2.34731
R10E9.1	msi-1	0.0240073	2.34672
Y92H12A.2b	Y92H12A.2	0.0333568	2.34483
Y70C5C.2	clec-9	0.000325465	2.34438
Y75B8A.12	osm-12	0.0338785	2.33905
K07E8.3.1	sdz-24	4.4e-05	2.33664
T27E9.7.1	abcf-2	6.42e-06	2.33595
K02H8.1c	mbl-1	0.00274599	2.3347
EEED8.2	EEED8.2	7.45e-05	2.32702
T07H3.1	bath-47	0.0299573	2.32538
C01B10.11	C01B10.11	6.02e-06	2.32409
Y51H4A.3a	rho-1	0.00157916	2.3182
W09D6.5	W09D6.5	0.00336414	2.3175
C44E12.1	C44E12.1	0.0204239	2.31679
Y44E3A.4	Y44E3A.4	0.0467642	2.31543
F47B7.7a	F47B7.7	0.0354037	2.31455
ZK637.5	asna-1	0.00724948	2.31436
Y48E1B.3a	Y48E1B.3	0.0205837	2.31368
T22C1.7	jph-1	0.00095638	2.31277
B0511.6	B0511.6	9.23e-07	2.31212
F53H10.2a	saeg-1	1.06e-06	2.3117
F52A8.2a	gpb-2	0.00309572	2.31123
T23D8.3.1	T23D8.3	0.000528	2.31103
K11D9.2a	sca-1	0.000125034	2.30886
Y119D3B.17	pes-4	4.86e-05	2.30626
K09A9.5	gas-1	0.00942376	2.30614
W05G11.6a.2	pck-1	6.63e-10	2.30576
C16C2.2a.1	eat-16	0.023645	2.30171
R05C11.3	mca-2	0.0343871	2.30076
C25H3.5	flp-27	0.00199076	2.29856
B0336.2.1	arf-1.2	0.00037634	2.2977
W02B12.1	W02B12.1	0.00553292	2.29674
Y110A2AL.4b	Y110A2AL.4	7.16e-27	2.29669
C14C6.2a	C14C6.2	0.0479761	2.29601
F26D10.9a	atgp-1	4.2e-05	2.28742
ZK909.3.2	ZK909.3	0.0210915	2.27941
F20D1.8	cutl-3	0.0495065	2.27482
M79.4	flp-19	0.0461512	2.27249
C07A12.3b	nhr-35	0.0372929	2.27205
K01G5.8a	K01G5.8	3.99e-06	2.27162
F16H11.5	nhr-45	0.000603791	2.27126
C24B9.3a	C24B9.3	2.66e-05	2.26892
Y54G2A.11a	Y54G2A.11	1.56e-12	2.26514
C33G8.4	C33G8.4	0.00365756	2.26329
Y119C1B.9	zig-9	0.0131152	2.25605
T11B7.5	T11B7.5	0.00237401	2.24956
Y57G11A.1a	tag-273	0.000231765	2.24508
Y47G6A.5a	Y47G6A.5	1.03e-05	2.24117
W04G3.8	lpr-3	9.06e-21	2.23982
C05E4.9a	icl-1	0.00954662	2.23737
K10C2.3	asp-14	0.00212502	2.2367
F53A9.6	F53A9.6	2.52e-09	2.23089
Y105C5B.28a	gln-3	0.0185532	2.22888
C06G1.2	C06G1.2	0.0175173	2.22479
C18A11.7a	dim-1	0.0167925	2.22247
B0222.6	col-144	1.93e-13	2.21981
F47B8.8	F47B8.8	0.00409617	2.21958
K09C8.7	K09C8.7	0.0413212	2.2184
F41G3.10	F41G3.10	0.0300739	2.21472
W02B9.1e.1	hmr-1	0.0249327	2.20801
F01G10.8b	daf-14	0.000661968	2.204
R90.1	R90.1	1.15e-15	2.20274
T04G9.5	trap-2	0.0293276	2.19627
C05A9.2	C05A9.2	1.54e-07	2.18821
D2045.8	D2045.8	0.00371745	2.18302
C18A11.7b	dim-1	0.000905519	2.1828
C25A8.4	cht-3	0.0250174	2.18102
F13E6.4	yap-1	0.000512844	2.17823
Y41D4A.7b	Y41D4A.7	0.0310013	2.17523
C06G3.5a	C06G3.5	5.47e-10	2.17273
T05E11.8	T05E11.8	0.00770219	2.1721
K08H2.1	skr-21	6.85e-13	2.17125
VW02B12L.1.2	vha-6	0.000645107	2.16841
C34E11.3a	tag-241	0.0201508	2.16831
W01G7.1	daf-5	6.75e-05	2.16568
C18E9.3f.1	szy-20	0.0466987	2.16332
F48E3.6	F48E3.6	0.0481105	2.16217
C36E6.5	mlc-2	2.15e-11	2.15864
T07F10.4a	bus-19	5.01e-05	2.15802
C28C12.7a	spp-10	0.0312923	2.15379
K06A1.3	cutl-16	0.0496076	2.15256
F11A6.1a.2	kpc-1	0.00467573	2.14997
M6.1d	ifc-2	0.00599143	2.14693
C23H4.1.1	cab-1	0.00219454	2.14398
T06E4.4	col-147	0.000813609	2.14106
D1037.4	rab-8	0.0300739	2.13935
K02D10.5	snap-29	0.0140059	2.12981
W09C5.1	W09C5.1	0.0480896	2.1287
T19H5.4b.2	T19H5.4	0.0409834	2.12843
C03G5.7.2	flp-5	0.0017417	2.1275
C09F5.1	C09F5.1	0.00035923	2.12148
K09F5.6	K09F5.6	0.000566579	2.11396
F57F5.5c	pkc-1	0.00173906	2.11347
F53F10.4	unc-108	0.000682907	2.10996
C47D12.7a	kel-1	0.0315042	2.10468
K10B4.3	K10B4.3	0.048778	2.10105
Y53G8B.4a	nipa-1	0.046249	2.10052
H37A05.1	lpin-1	0.0127182	2.09764
F40F4.3.1	lbp-1	4.45e-05	2.09649
H19M22.2b	let-805	0.00206661	2.09122
B0222.8	col-10	0.0239874	2.09041
F57G12.1	F57G12.1	1.04e-16	2.09012
K02F3.3	far-8	4.08e-10	2.08984
C26C6.1a	pbrm-1	0.0173403	2.08924
R12E2.15.2	R12E2.15	0.00814209	2.08765
C39F7.4	rab-1	0.0110243	2.08645
K05F1.5	K05F1.5	0.00022795	2.08594
Y38F2AL.1	nsy-4	4.66e-06	2.08503
F53C3.13a	F53C3.13	0.0267667	2.08315
C05D9.9b	C05D9.9	0.00171779	2.08245
Y75B8A.2b	nob-1	0.0266077	2.07886
T06D8.3	T06D8.3	0.0456697	2.07716
F53A3.4b	pqn-41	0.0136185	2.07001
F13B12.5	ins-1	7e-05	2.06955
F11C7.5	osm-11	0.0177343	2.06639
F56H11.2b	F56H11.2	0.034644	2.06404
C05C12.3	gtl-1	1.42e-06	2.0634
F46E10.2	F46E10.2	0.000118202	2.0633
B0496.3h	unc-82	7.25e-05	2.05784
T04C10.2b	epn-1	6.42e-06	2.05592
Y59A8B.20	lon-8	0.00486471	2.05332
K02E10.8a	syg-1	0.0171064	2.05271
R11G11.14	lipl-3	0.0242536	2.0471
F57F4.4	F57F4.4	0.00332029	2.04465
C16A3.4	C16A3.4	0.00779596	2.04305
K01A2.4a	K01A2.4	1.01e-10	2.04258
F43C11.7	F43C11.7	2.51e-10	2.04141
K07D4.7a	ephx-1	0.0101536	2.04127
R09A8.4	col-182	0.0246771	2.03311
C33A12.2	nlp-35	0.0144121	2.02933
T04C12.1	T04C12.1	0.0326149	2.01934
F38B6.6.1	F38B6.6	0.0296345	2.00671
F36H2.3e	F36H2.3	0.0453589	2.00098
F10G7.1.2	tag-151	0.0063511	2.0008
F55A4.5	stau-1	0.0480462	1.9988
C03G5.8	nspc-1	0.00286912	1.99835
C10E2.3b	hda-4	0.01807	1.99716
T16H12.5b	bath-43	0.00518819	1.99169
M01B12.5a.2	riok-1	0.0295103	1.97983
ZK1128.7	ZK1128.7	0.00170977	1.97575
W10D5.3f.3	gei-17	0.00686299	1.97521
Y116A8C.16e	rom-4	0.0492105	1.97457
Y110A7A.18	ppw-2	0.0135717	1.97022
H29C22.1	H29C22.1	0.0146569	1.96817
C05E11.1	lnp-1	0.0300739	1.94953
T28F4.5.1	T28F4.5	0.0104956	1.94428
C28H8.11a.1	tdo-2	0.0136819	1.93964
H11E01.3	H11E01.3	0.0131908	1.93603
F15B9.7a	fmi-1	0.0128257	1.93487
T10A3.1b	unc-10	0.0461512	1.93453
K10D6.4a.1	K10D6.4	0.00571865	1.93313
Y106G6A.2a	epg-8	0.0194408	1.92369
F08F3.4	F08F3.4	0.000173444	1.92305
C47D12.5	C47D12.5	0.000126352	1.92296
F58A4.11	gei-13	7.26e-07	1.92025
B0507.3a	B0507.3	0.0145124	1.91619
F26F12.7	let-418	0.0416387	1.91411
C11E4.2	gpx-3	0.0297137	1.91113
M60.2.2	M60.2	0.0128257	1.90681
C38C6.2a	atgp-2	0.00975184	1.90608
F57F4.3	gfi-1	1.93e-07	1.89999
R12H7.3	skr-19	5.18e-08	1.89558
F31C3.1	cyn-5	0.000956296	1.8946
ZK673.7	tnc-2	5.23e-05	1.89414
ZK829.4.1	gdh-1	0.041948	1.89352
ZC477.9b	deb-1	0.00869539	1.89321
W06H8.1f.1	rme-1	0.000484706	1.89321
F42G9.2	cyn-6	1.85e-06	1.89131
T05D4.2	T05D4.2	0.038091	1.88683
D1025.6	nspc-16	0.00687742	1.88661
R13H8.1e	daf-16	0.00113262	1.88393
H30A04.1a	eat-20	0.0103909	1.87913
T21H3.2a	ptr-16	0.0361038	1.87889
F42E11.2a	ttyh-1	0.0110594	1.87819
ZC449.5	ZC449.5	0.00112571	1.87449
F55B12.5.2	nrf-5	0.00119312	1.8694
E02H1.7	nhr-19	0.0277527	1.86879
F46F6.2a	pkn-1	0.00254564	1.86409
T01C3.4	fil-1	1.2e-10	1.86244
T08B1.2a	tnt-4	0.00081583	1.85886
C06G3.7a	trxr-1	0.020684	1.85811
Y17D7C.4	Y17D7C.4	0.0344419	1.85439
F14H12.1	col-165	7.74e-87	1.85189
F52G3.1	F52G3.1	2.99e-07	1.84541
C26F1.10	flp-21	0.000971844	1.84241
F38E9.5.1	F38E9.5	2.85e-19	1.83885
C18C4.5b	C18C4.5	0.0116255	1.83827
F38A5.7	sup-36	0.038673	1.83529
T21H3.3a	cmd-1	0.0367518	1.83502
R05H10.1	R05H10.1	0.0207084	1.8304
F18C5.10.2	F18C5.10	0.000815959	1.82502
T14G8.1	chd-3	1.39e-09	1.82203
C14B9.2	C14B9.2	0.0118798	1.81588
F32A5.4b	F32A5.4	0.00604266	1.81153
F45E10.2a	F45E10.2	0.0407467	1.8007
C17E4.9.1	nkb-1	0.00012346	1.7974
C37A2.2	pqn-20	2.08e-05	1.79712
C49C3.4a	C49C3.4	0.0305486	1.7921
W03F9.4b	W03F9.4	0.000865213	1.79113
T16D1.2	pho-4	0.0135804	1.78997
ZK673.2	ZK673.2	0.025103	1.78708
T13H2.4a	pqn-65	1.73e-05	1.77079
F38B2.1b	ifa-1	0.0345392	1.7663
E02H4.4	E02H4.4	0.042706	1.76205
H05L03.3.2	H05L03.3	0.0114822	1.7561
ZK1307.1a	ZK1307.1	0.000340362	1.75484
F21E9.2	F21E9.2	0.0300739	1.74645
Y51H4A.1	Y51H4A.1	0.0148474	1.74504
F46F3.1a	ceh-27	0.00126856	1.73652
Y39A3CL.6	pvf-1	3.27e-05	1.72725
R13.4b.2	miz-1	0.000140604	1.71124
C14B9.1	hsp-12.2	5.26e-09	1.7081
R12E2.2	suco-1	2.25e-05	1.70614
C03C10.1.1	kin-19	0.00785983	1.69772
T14B4.7a	dpy-10	3.16e-17	1.6947
Y49E10.6b	his-72	1.78e-05	1.69108
C14F5.3c.2	tnt-3	5.7e-05	1.68864
EEED8.15	EEED8.15	0.000725357	1.68812
Y39A3CL.5a	clp-4	0.0248996	1.6855
C43C3.1	ifp-1	5.72e-07	1.68165
C42D8.1	C42D8.1	0.0276605	1.67548
ZC308.1b	gld-2	0.0477437	1.67498
C52D10.11	flp-17	0.000688392	1.66496
Y5F2A.2.2	ttr-17	0.000211116	1.64185
C02F5.3	C02F5.3	0.000541739	1.63417
F40F8.5a	F40F8.5	5.14e-12	1.62921
C46C2.1u	wnk-1	0.010034	1.62407
W02A2.3a	pqn-74	4.92e-08	1.61911
F22E10.3	pgp-14	0.00236194	1.61497
Y52B11A.2a	impt-1	0.0300739	1.61347
C32H11.4	C32H11.4	0.000163107	1.61178
F54E4.3	F54E4.3	2.91e-05	1.58976
C29A12.6a	C29A12.6	0.0224228	1.58898
C01G6.4	C01G6.4	0.0350901	1.58506
K09A9.2.1	rab-14	0.0069168	1.57937
F59E12.13.2	fut-3	0.0485795	1.57697
C34H4.3a	tag-244	0.0425288	1.56891
B0365.3.2	eat-6	0.00574721	1.56511
F53F4.14.2	F53F4.14	0.0305613	1.55318
C50B6.7	C50B6.7	4.78e-07	1.55267
C25F6.2a	dlg-1	4.13e-14	1.55141
T21G5.5d	asd-2	0.000155106	1.55021
K11C4.4	odc-1	0.0280137	1.53782
F08B6.2	gpc-2	0.0109781	1.53256
C33B4.3a	shn-1	0.00635063	1.53094
C03G5.13	nspc-6	0.0122823	1.52517
K12D12.2.2	npp-3	0.0156596	1.52463
R11B5.1	tbc-12	0.00543166	1.50938
C51E3.7a	egl-3	0.00184647	1.50906
R09F10.4	inx-5	0.00455924	1.50816
F40F4.4a	lbp-3	0.0255818	1.50466
ZK945.3	puf-12	0.00217308	1.50032
C48B4.13	C48B4.13	0.0367409	1.49185
F17E9.4	F17E9.4	3.73e-08	1.48517
C01G5.8b	fan-1	0.0479275	1.47428
W07B3.2c.1	gei-4	0.0043668	1.47222
T25D10.4	T25D10.4	0.00205885	1.46859
F38A6.3c	hif-1	0.0372929	1.46713
F56D1.6	cex-1	0.00943959	1.45843
T06E4.10	T06E4.10	0.0178817	1.4567
C14F11.6.2	C14F11.6	2.75e-09	1.43658
T04G9.4	T04G9.4	0.0230032	1.43515
F27D9.6	dhs-29	0.0219605	1.43053
T01C3.10a	nmr-2	0.0342896	1.4265
Y37D8A.16	Y37D8A.16	6.68e-10	1.42474
F25B4.2	peli-1	0.00285617	1.42473
Y11D7A.12c	flh-1	0.00260852	1.40425
T23F2.1.2	bus-8	0.0178817	1.39996
Y47G6A.7a.1	Y47G6A.7	0.00786976	1.38534
K08A8.2a.2	sox-2	0.0108003	1.38348
H17B01.1a	fgt-1	0.00398686	1.37045
F47A4.2	dpy-22	0.000488414	1.36892
B0454.8	B0454.8	0.0284208	1.36718
C14F5.1b	dct-1	0.00706127	1.35222
C09F9.2	C09F9.2	0.0323321	1.34895
C01B10.5c	hil-7	7.49e-22	1.34604
F18E9.2b	nlp-7	0.00120973	1.3431
T08A9.3	sng-1	0.00421129	1.34061
T01C8.5.2	got-1.2	0.0128449	1.34057
Y59C2A.1	Y59C2A.1	0.0035264	1.33273
H15N14.2a	nsf-1	1.99e-05	1.32593
C44H4.1	lron-1	0.0301627	1.3227
K10D6.2b	K10D6.2	0.00808736	1.32259
M163.1	M163.1	5.08e-22	1.32231
C48E7.1	C48E7.1	0.00166122	1.30937
T26C5.3b	T26C5.3	0.00212049	1.30499
Y44A6D.3a	Y44A6D.3	0.0482804	1.30394
W09G3.2	maea-1	0.000376874	1.28923
F35C5.8.1	clec-65	0.0135673	1.28332
T12D8.4	arrd-17	0.0223322	1.28059
Y51H4A.17c	sta-1	0.00154074	1.27667
C15C7.4	C15C7.4	0.0263171	1.27639
B0334.11b	ooc-3	0.0312659	1.26301
D2005.2	nlp-8	4.13e-05	1.25935
T10C6.6b.1	T10C6.6	0.00140826	1.25451
Y54E5A.7a	Y54E5A.7	0.0453875	1.25153
F56F3.6	ins-17	0.00281916	1.24634
C37F5.1b.1	lin-1	1.85e-05	1.23188
C55A6.2b	ttll-5	0.000581754	1.21509
F32A7.5a	maph-1.1	1.9e-07	1.19507
aListed genes include several represented by more than one alternative splicing isoform
bDivision by zero (when no expression was detected on E. coli)

## Sheet: D. Downregulated, soil microbio
Supplementary Data file 1. Differentially expressed genes (d)
aGene identifier	Name	q-val	Fold Change over E. coli
C07G2.3a.2	cct-5	3.58e-20	0
T07C4.1.2	umps-1	2.21e-19	0
Y34D9A.3a	Y34D9A.3	4.21e-09	0
R53.7a.2	aakg-5	1.26e-06	0
W07E11.1b	W07E11.1	1.37e-06	0
K02F3.2a	K02F3.2	2.45e-06	0
C15H11.6.1	nxf-2	4.24e-06	0
Y32H12A.2b.2	Y32H12A.2	4.59e-06	0
Y106G6H.2c.1	pab-1	1.18e-05	0
F56B3.4a	F56B3.4	1.46e-05	0
R07B5.9b.2	lsy-12	3.54e-05	0
F42A9.6b	F42A9.6	3.83e-05	0
Y66H1A.4.2	Y66H1A.4	4.24e-05	0
C08F8.2a	C08F8.2	9.4e-05	0
F53C11.4b.1	F53C11.4	9.77e-05	0
F59B8.2b	idh-1	0.000107534	0
Y71F9AL.18c	parp-1	0.000130051	0
F57B10.3a	ipgm-1	0.000160879	0
C29E4.13c.2	C29E4.13	0.000168428	0
C34H4.5a.2	C34H4.5	0.000236114	0
C08C3.4a	cyk-7	0.000501743	0
C26E6.7b.1	eri-9	0.000512073	0
F21A10.2b	myrf-2	0.00052949	0
Y116A8C.36d.1	itsn-1	0.000704574	0
T02G5.13b.1	mmaa-1	0.000720356	0
Y55B1BM.1b	stim-1	0.000720853	0
F35C5.8.2	clec-65	0.000838763	0
ZK858.6b.1	ZK858.6	0.000841283	0
W05H7.4e	zfp-3	0.000999118	0
C01B10.6d.2	C01B10.6	0.00101309	0
F32E10.2.1	cec-4	0.00101311	0
T04B8.5a	T04B8.5	0.00136264	0
C35B1.2a	C35B1.2	0.00136716	0
F37C4.5a.2	F37C4.5	0.00139729	0
Y38F1A.6.1	Y38F1A.6	0.00140646	0
F53C11.1a	F53C11.1	0.00151888	0
F52C12.4b	denn-4	0.00181769	0
W03G1.6b	pig-1	0.00222471	0
M01F1.3.3	M01F1.3	0.00244362	0
F35D11.3.1	F35D11.3	0.00251735	0
Y106G6A.2d	epg-8	0.00277758	0
F32B5.6a	F32B5.6	0.0028302	0
Y9C2UA.1b	Y9C2UA.1	0.00283791	0
Y41D4A.7a	Y41D4A.7	0.00287562	0
E04F6.5a.2	acdh-12	0.00318846	0
Y41D4B.21c	nhr-274	0.0032749	0
2RSSE.1b	2RSSE.1	0.00335488	0
Y37E11AM.3b	Y37E11AM.3	0.0035246	0
Y67D8C.5e	eel-1	0.0035264	0
C32A3.3a.1	rilp-1	0.00377587	0
ZC13.1a	ZC13.1	0.00387074	0
R05F9.1d	btbd-10	0.00409922	0
H20J04.4b	H20J04.4	0.00415199	0
F02H6.5b	sqrd-1	0.00481841	0
K08F4.7	gst-4	0.00517725	0
M117.1a	M117.1	0.00544375	0
C07D10.2a.2	bath-44	0.00546064	0
R02F2.1a.3	R02F2.1	0.00579812	0
F56F10.1.1	F56F10.1	0.00606641	0
B0336.5a	B0336.5	0.00630142	0
T28F3.4a	slc-17.4	0.00683471	0
R07H5.2c	cpt-2	0.00687129	0
F32B5.6i	F32B5.6	0.00723513	0
Y41D4B.12b	set-23	0.00794533	0
W06A11.4	W06A11.4	0.00814209	0
C09E7.8a	C09E7.8	0.00817815	0
R08E3.3b	R08E3.3	0.00870705	0
Y38C1AB.4	frm-5.2	0.00904982	0
ZK858.6a.1	ZK858.6	0.00914754	0
B0336.4a	rgs-5	0.00950802	0
ZC518.1a	best-22	0.00950802	0
T26A5.7b	set-1	0.00982461	0
R12B2.5b.1	mdt-15	0.0100111	0
F16A11.3d	ppfr-1	0.0102119	0
R13H4.2d	R13H4.2	0.0103568	0
F26H11.2a	nurf-1	0.0106454	0
F54A5.3b.2	shc-1	0.0116897	0
B0334.2b.1	twk-5	0.0123479	0
Y67D8C.5b	eel-1	0.0125478	0
F22H10.3.1	F22H10.3	0.0133753	0
T28B4.4.2	T28B4.4	0.0135872	0
H06I04.1c.2	H06I04.1	0.0139387	0
B0041.11.2	B0041.11	0.0142944	0
H24G06.1d.1	H24G06.1	0.0144593	0
ZK355.2a	ZK355.2	0.015032	0
C32F10.8b.1	C32F10.8	0.0151348	0
F22B7.6b	polk-1	0.0157445	0
F56F11.3.2	klf-1	0.0159459	0
T25B2.2b	T25B2.2	0.0161506	0
W05F2.4a	W05F2.4	0.0164398	0
F28F8.10	F28F8.10	0.0164849	0
F52C12.4a	denn-4	0.0169475	0
H38K22.5a.1	gly-6	0.0170201	0
C01F6.6b	nrfl-1	0.0170201	0
F44E2.7c	F44E2.7	0.0170513	0
W06A7.2a	W06A7.2	0.0171528	0
T28F2.2b	T28F2.2	0.0171977	0
C34F11.3b	ampd-1	0.017238	0
T14B4.8b	T14B4.8	0.0173776	0
F52E1.7b	hsp-17	0.0174811	0
C06E7.1b	sams-3	0.0181012	0
K09G1.1d	K09G1.1	0.0184006	0
C53D5.5b.2	C53D5.5	0.0185532	0
R02F11.3b	R02F11.3	0.0185532	0
R173.4	flp-26	0.018826	0
C47A4.2a	ent-4	0.0188544	0
T16A9.4b.1	nep-21	0.0189117	0
B0285.1a	cdk-12	0.0194734	0
C04A2.1.1	tbc-6	0.0194734	0
T22F3.8	T22F3.8	0.0195043	0
D2092.1b	mctp-1	0.0196484	0
K03B4.7b	cpg-8	0.0206614	0
F31F4.1a	F31F4.1	0.0206939	0
F54D10.4.1	F54D10.4	0.0207084	0
F14D2.14	F14D2.14	0.0212462	0
M151.4	M151.4	0.0214219	0
F21F8.11	slc-17.5	0.0219605	0
C46C2.1q	wnk-1	0.0219956	0
F40H3.1a	F40H3.1	0.0220113	0
F55C12.6	F55C12.6	0.0222759	0
K05F1.6a.1	K05F1.6	0.0222759	0
ZK1086.1b	obr-3	0.0229716	0
C41H7.5a	C41H7.5	0.0230079	0
Y48A6C.2	Y48A6C.2	0.0233628	0
R08C7.2d.1	chat-1	0.0243535	0
F57B7.2b	F57B7.2	0.0243673	0
F48G7.11b	nhr-190	0.0243786	0
Y73B6BL.14	Y73B6BL.14	0.0245327	0
Y75B7AL.4d	rga-4	0.0245327	0
F29C4.7b.2	grld-1	0.025145	0
T19D12.2a.1	T19D12.2	0.025145	0
F43E2.1.1	F43E2.1	0.0251626	0
W02A2.6b	rec-8	0.0255818	0
Y23H5A.1a	cars-2	0.0257677	0
F21C10.4	F21C10.4	0.0260522	0
F52H2.3	F52H2.3	0.0262075	0
Y6G8.2c	Y6G8.2	0.0262304	0
Y55F3AM.14	Y55F3AM.14	0.0265522	0
C44C1.5a.2	abhd-3.2	0.0267023	0
C08F1.4a	math-3	0.0271271	0
W10D9.3	W10D9.3	0.027201	0
M151.2	M151.2	0.0276456	0
F52C6.8	bath-4	0.0276748	0
T08B2.5d	T08B2.5	0.0277822	0
Y41D4A.4b	Y41D4A.4	0.0278516	0
B0303.8	sdz-1	0.0280137	0
Y48C3A.11	dmsr-3	0.0281455	0
H09G03.1	H09G03.1	0.0281738	0
F15B9.2	far-4	0.0281922	0
T20D4.3	T20D4.3	0.0285482	0
R160.3	R160.3	0.0286056	0
K05B2.4	K05B2.4	0.0287756	0
K02B12.4a	axl-1	0.0289491	0
T16A1.8	fbxb-37	0.0290725	0
ZK666.1	ZK666.1	0.0291745	0
Y69E1A.2	Y69E1A.2	0.029202	0
C27C7.7	C27C7.7	0.0293578	0
C02C2.5	sup-18	0.0293578	0
Y87G2A.16	Y87G2A.16	0.0294132	0
R02F2.1b.1	R02F2.1	0.0294183	0
B0563.8	B0563.8	0.0294621	0
C34D10.2b.2	C34D10.2	0.0294695	0
F43C11.8	F43C11.8	0.0295254	0
Y57G11C.33b	Y57G11C.33	0.0296345	0
F02E8.2b	nmur-3	0.0296345	0
F26D11.6	F26D11.6	0.0296731	0
R03H10.6	R03H10.6	0.0296731	0
F44F4.3	F44F4.3	0.029743	0
Y106G6D.8.2	Y106G6D.8	0.0297539	0
F45E12.6	F45E12.6	0.0298014	0
T19D12.2a.2	T19D12.2	0.0298125	0
C45G9.8	C45G9.8	0.0298319	0
F32B5.6d.4	F32B5.6	0.0298801	0
C50F4.3	tag-329	0.0299573	0
F59E11.10b	nhr-195	0.0299573	0
K08H2.10	K08H2.10	0.0299573	0
Y75B12A.2	Y75B12A.2	0.0300025	0
K08E5.1b	K08E5.1	0.0300286	0
ZK1010.9	snf-7	0.0300739	0
ZC513.12	sth-1	0.0300739	0
C36C9.2	tbx-31	0.0300739	0
C14A11.1	tsp-6	0.0300739	0
F45E10.1a	unc-53	0.0300739	0
F38E11.7a	wrt-3	0.0300739	0
C43D7.7	C43D7.7	0.0300739	0
C43F9.7	C43F9.7	0.0300739	0
C44C10.3	C44C10.3	0.0300739	0
F20G2.5	F20G2.5	0.0300739	0
F36D1.9	F36D1.9	0.0300739	0
F44D12.5	msd-2	0.0300739	0
F45H10.5.1	F45H10.5	0.0300739	0
F55C9.3.2	F55C9.3	0.0300739	0
H06A10.1	H06A10.1	0.0300739	0
K04H4.2a.1	K04H4.2	0.0300739	0
K09E4.1	K09E4.1	0.0300739	0
T05C12.11	T05C12.11	0.0300739	0
T08G5.1	T08G5.1	0.0300739	0
T23G11.1	T23G11.1	0.0300739	0
T25E12.8	clec-34	0.0300739	0
W06D4.2	spe-46	0.0300739	0
Y39A1A.16	Y39A1A.16	0.0300739	0
Y45F10D.10a	Y45F10D.10	0.0300739	0
Y57A10A.35	aqp-12	0.0300739	0
Y105C5B.17	Y105C5B.17	0.0300739	0
Y106G6D.4	Y106G6D.4	0.0300739	0
Y113G7B.8	fbxb-59	0.0300739	0
ZK795.2	ZK795.2	0.0300739	0
C37A5.3.1	C37A5.3	0.0300739	0
C01B12.4	osta-1	0.0300739	0
C04E12.11	arrd-20	0.0300739	0
C04E12.12	arrd-21	0.0300739	0
C06A8.6	C06A8.6	0.0300739	0
C12D5.4	C12D5.4	0.0300739	0
C16C8.18	C16C8.18	0.0300739	0
C17F4.2	C17F4.2	0.0300739	0
C24B5.1	C24B5.1	0.0300739	0
C31H2.3	C31H2.3	0.0300739	0
C35D10.11	msd-4	0.0300739	0
C45E5.1	C45E5.1	0.0300739	0
C49D10.11.1	sdz-7	0.0300739	0
C54F6.12	C54F6.12	0.0300739	0
E02D9.1d	E02D9.1	0.0300739	0
F08D12.12	F08D12.12	0.0300739	0
F12A10.5	cal-8	0.0300739	0
F12D9.1b	stg-2	0.0300739	0
F13D11.4.2	F13D11.4	0.0300739	0
F13H8.8	F13H8.8	0.0300739	0
F22F4.5	F22F4.5	0.0300739	0
F25B5.6a	F25B5.6	0.0300739	0
F25E5.10	try-8	0.0300739	0
F31D5.6	F31D5.6	0.0300739	0
F32D1.2.2	hpo-18	0.0300739	0
F37C12.10	F37C12.10	0.0300739	0
F40H3.6	F40H3.6	0.0300739	0
F41B5.7	cyp-33C6	0.0300739	0
F48B9.3	F48B9.3	0.0300739	0
F53G12.8	F53G12.8	0.0300739	0
F54A3.4	cbs-2	0.0300739	0
F58E2.3	F58E2.3	0.0300739	0
F58G4.4	sdz-23	0.0300739	0
K02E7.11	K02E7.11	0.0300739	0
K02F6.5	K02F6.5	0.0300739	0
K02F6.8	K02F6.8	0.0300739	0
K07C6.5	cyp-35A5	0.0300739	0
K09D9.2	cyp-35A3	0.0300739	0
K10D2.7	K10D2.7	0.0300739	0
K11D12.8	K11D12.8	0.0300739	0
R10H1.2a	srab-14	0.0300739	0
R13A1.5	R13A1.5	0.0300739	0
T02H6.5	T02H6.5	0.0300739	0
T07F12.3	arrd-23	0.0300739	0
T10B5.8	T10B5.8	0.0300739	0
T12B5.6b	fbxa-55	0.0300739	0
T13G4.7	T13G4.7	0.0300739	0
T19C3.6	T19C3.6	0.0300739	0
T21G5.4	smz-2	0.0300739	0
T22B11.1	T22B11.1	0.0300739	0
T23B3.6	T23B3.6	0.0300739	0
T24C12.1	T24C12.1	0.0300739	0
T25F10.4	T25F10.4	0.0300739	0
T27E4.1	T27E4.1	0.0300739	0
T28A11.3	T28A11.3	0.0300739	0
T28A11.6	T28A11.6	0.0300739	0
W09C3.6	gsp-3	0.0300739	0
W10D9.2	W10D9.2	0.0300739	0
Y4C6B.2a	Y4C6B.2	0.0300739	0
Y22D7AL.16	Y22D7AL.16	0.0300739	0
Y46C8AL.8	clec-74	0.0300739	0
Y48G9A.7	Y48G9A.7	0.0300739	0
Y53G8AM.6	Y53G8AM.6	0.0300739	0
D1086.19	D1086.19	0.0300739	0
C34B4.7c	lurp-4	0.0300739	0
Y82E9BR.25	Y82E9BR.25	0.0300739	0
ZC404.15	ZC404.15	0.0300739	0
T24E12.13	T24E12.13	0.0300739	0
ZK616.65a	ZK616.65	0.0300739	0
F15A4.8a	chil-28	0.0300739	0
F46A8.1	F46A8.1	0.0300739	0
Y23H5B.7b	Y23H5B.7	0.0300739	0
F23D12.9	F23D12.9	0.0300739	0
Y34F4.4	Y34F4.4	0.0300825	0
W06B3.1	nmat-1	0.0301734	0
F47E1.1	F47E1.1	0.0301734	0
Y50D4B.6	Y50D4B.6	0.0301885	0
C45H4.17	cyp-33C2	0.0302075	0
C26F1.6	frpr-3	0.0302259	0
F08D12.8	fbxb-105	0.0302271	0
W08F4.2	fbxb-34	0.0302271	0
F15D3.4	F15D3.4	0.0302645	0
F29C12.3c	rict-1	0.0303903	0
C28C12.11a	C28C12.11	0.030407	0
Y47G6A.7b.2	Y47G6A.7	0.0306761	0
C44B11.6	C44B11.6	0.0307743	0
ZK1251.7	sdz-36	0.0307787	0
T19D7.5	T19D7.5	0.0309001	0
Y54G11A.14a	Y54G11A.14	0.0309015	0
K07A3.2b	ptr-12	0.0309738	0
F59A3.6e.2	rpa-4	0.0311505	0
C50D2.10a.1	C50D2.10	0.0321863	0
C01F6.6c	nrfl-1	0.032329	0
Y43E12A.3b	Y43E12A.3	0.0329983	0
Y46E12BL.4h	spsb-1	0.0331126	0
Y113G7B.18b.2	mdt-17	0.033223	0
H11E01.2	H11E01.2	0.0336008	0
R11F4.1.2	R11F4.1	0.0349565	0
F31F4.15b	fbxa-72	0.0353237	0
C36A4.1	cyp-25A1	0.0360158	0
C05D10.2b.1	C05D10.2	0.0371626	0
R08E5.2b.3	cysl-3	0.0373902	0
C40C9.5i	nlg-1	0.0391823	0
ZK858.6a.2	ZK858.6	0.0403694	0
F55F8.9a	F55F8.9	0.0420702	0
T28H11.5	ssq-2	0.0426575	0
C25H3.6b	mdt-26	0.0432628	0
T03F1.10	clec-53	0.0434691	0
F26G1.4.2	ttm-2	0.0438999	0
F47C10.6	ugt-32	0.044884	0
Y47D3A.17c	obr-1	0.0450997	0
Y9D1A.2	Y9D1A.2	0.0467315	0
Y54G2A.52	Y54G2A.52	0.0473896	0
F35H12.2c.2	tbc-11	0.0474075	0
F52C6.4	F52C6.4	0.0487391	0
R12C12.1a.2	R12C12.1	1.06e-05	5.79838e-11
C07A12.7a.2	C07A12.7	0.00215315	7.3216e-11
Y46H3A.2	hsp-16.41	0.0304502	1.06938e-10
M02D8.4a	asns-2	0.000645107	1.19076e-10
C24D10.8	nspd-6	0.0300739	1.28775e-10
C53B7.7	nep-4	0.0300739	1.45652e-10
F40H3.5	hst-3.1	0.0300739	1.49873e-10
F45C12.15.2	ceh-83	8.05e-07	2.11848e-10
C54G4.1b	rskn-2	0.0436677	2.19197e-10
Y116F11B.12c.1	gly-4	0.0105892	9.21197e-10
R11A8.7h	R11A8.7	8.92e-08	1.73175e-09
R11A8.7d	R11A8.7	1.85e-06	2.58465e-09
F42C5.3a	F42C5.3	0.0302271	5.05586e-09
H20J18.1a.2	scd-1	0.00809397	9.1476e-09
T14E8.1b.1	svh-2	0.00827122	1.93044e-08
C23H3.2a.2	C23H3.2	0.000427556	2.34669e-08
W03F8.2	W03F8.2	0.0300739	2.69165e-08
ZK520.4c	cul-2	1.54e-05	3.56068e-08
F26G1.7	msp-3	0.0300739	9.54107e-08
F56E10.1a	F56E10.1	0.0100949	1.25857e-07
F26D2.15	F26D2.15	0.0300739	1.70464e-07
F01D4.1b	ugt-43	0.0288839	5.04733e-07
T10B11.8a	T10B11.8	0.00311278	1.07932e-06
B0034.3b	casy-1	0.00300542	1.17764e-06
T26C5.3d	T26C5.3	0.00686299	1.25576e-06
T26E3.5	T26E3.5	0.021321	1.52295e-06
Y46C8AL.1	clec-73	0.0300739	1.55949e-06
F49H12.1b.2	lsy-2	2.69e-05	2.38241e-06
C06A6.4b.2	C06A6.4	9.62e-18	2.43876e-06
Y73B6BL.7	csp-2	0.0300739	2.54585e-06
Y67D8C.5f	eel-1	0.00379546	2.67404e-06
Y57A10A.30.1	ife-5	0.0300739	3.0436e-06
T28A8.3.2	T28A8.3	1.22e-06	4.11451e-06
F44C8.5b	nhr-128	0.0299573	4.1346e-06
Y41C4A.4a	crh-1	0.0183774	4.63433e-06
Y47G6A.13	Y47G6A.13	0.0302967	4.8187e-06
F02E9.10c.2	F02E9.10	7.89e-11	5.70272e-06
C37C3.6a.1	mig-6	3.79e-08	7.19875e-06
T19A5.2a	gck-1	0.000457775	8.49164e-06
C38D9.8	C38D9.8	0.0287767	1.61771e-05
C34E10.5.3	prmt-5	9.8e-12	6.37189e-05
Y37F4.6b	Y37F4.6	0.0237872	0.000100098
C27A2.12	C27A2.12	0.0300739	0.000110118
Y105E8B.3.1	riok-2	0.0216647	0.000138712
Y48G1A.6a	mbtr-1	0.00384294	0.000235921
VZK822L.1a.1	fat-6	3.27e-05	0.000500196
F25H2.13.2	rtel-1	1.24e-06	0.00055102
E01F3.1e	pde-3	0.0427068	0.000630466
F52C6.7	bath-11	0.0300739	0.000804672
Y37H2A.6	fbxa-211	0.0479906	0.00103377
K07A12.5a	K07A12.5	0.0327121	0.00109833
F15A4.9	arrd-9	0.0300739	0.0013369
F09E5.5.2	sec-6	8.65e-13	0.00147959
Y38E10A.17	Y38E10A.17	0.0302414	0.00219313
Y53C10A.6b	Y53C10A.6	0.00623053	0.00227245
Y75B7AL.4f	rga-4	0.0287153	0.00249764
Y113G7B.23b.1	swsn-1	0.00240307	0.00251213
C09H5.2a	catp-3	0.00298439	0.00278847
T26C11.4b	T26C11.4	0.0148457	0.00322003
W05F2.5	fbxa-203	0.0275059	0.00322581
F20G2.1	F20G2.1	0.0266807	0.00324946
F57C9.3a	glo-2	0.0300739	0.00329839
Y66D12A.11	Y66D12A.11	0.0300739	0.003386
ZC376.6b	ZC376.6	3.28e-06	0.0034311
ZC449.8	ZC449.8	0.0344419	0.00393261
M199.4	clec-190	0.0477233	0.0039637
Y47D3B.12	Y47D3B.12	0.0300739	0.00406504
K09D9.12	K09D9.12	0.0180284	0.00410716
B0222.5	B0222.5	0.0360196	0.00469828
T05E12.8	T05E12.8	0.0300739	0.00491803
F28H1.3.3	aars-2	8.03e-38	0.00495552
Y47G6A.19a	Y47G6A.19	0.0307532	0.00536789
F32B4.4a	F32B4.4	0.00028131	0.00538977
C45B2.1	C45B2.1	7.71e-13	0.00562324
ZC21.3a	ZC21.3	0.02852	0.00572694
F28C6.4a.2	F28C6.4	0.00111341	0.00610139
W06A7.4a	W06A7.4	0.0308953	0.00617173
Y69A2AR.32a	Y69A2AR.32	0.0200487	0.00631292
T24D3.2.2	T24D3.2	0.0300739	0.00632745
W06H8.2	W06H8.2	0.0433458	0.00638298
Y116A8C.29	Y116A8C.29	0.0287818	0.00647948
B0238.15	B0238.15	0.028963	0.00649351
F29G6.3f	hpo-34	0.0442196	0.00659266
F52C6.9	bath-6	0.0201608	0.00697674
B0047.5	bath-14	0.0240147	0.00719871
Y71G12A.4	Y71G12A.4	0.0299638	0.00747508
K06A5.3	K06A5.3	0.0300739	0.00753769
ZK816.1	ZK816.1	0.0307988	0.00765306
W01B11.6a	W01B11.6	0.0446293	0.0078125
C06G3.3	C06G3.3	0.0300739	0.008
Y41E3.8b	Y41E3.8	0.0479906	0.00801384
C08D8.7	C08D8.7	0.0269427	0.00828973
W04A4.2	W04A4.2	0.0344179	0.00831498
Y50D4A.4a	Y50D4A.4	0.0300739	0.00998516
F19B2.12	F19B2.12	0.0135843	0.0101253
ZK250.15	ZK250.15	0.0294037	0.0104167
F13H8.10b	bpl-1	0.00161208	0.0104696
C17H12.6a	C17H12.6	0.0458956	0.0104862
F29G6.3a.1	hpo-34	0.0030685	0.0112821
C47E12.5a.1	uba-1	0.00263401	0.0117952
F28H7.4	F28H7.4	0.0300739	0.0121012
Y70G10A.1	Y70G10A.1	0.0298125	0.0128755
B0001.8a	B0001.8	5.31e-06	0.0131419
W05E7.1	grd-3	0.0372661	0.0131448
Y69A2AR.5	daao-1	0.0194845	0.0131797
W07G1.3.1	zip-3	0.00481841	0.013288
F59H6.1	bath-19	0.0156308	0.0135952
C55B6.1a	C55B6.1	0.015491	0.0147582
Y47D3A.6b	tra-1	0.0110733	0.0149793
T27E9.6	T27E9.6	0.0300739	0.0154154
T17E9.2b	nmt-1	1.57e-07	0.0166778
F22G12.5b.2	F22G12.5	0.000144679	0.016775
C07A9.8	best-5	0.0300739	0.0169181
F59A2.1a.3	npp-9	8.29e-07	0.0180288
C10G6.1b.2	egal-1	0.00488768	0.0185802
Y53H1C.1b	aat-9	0.0147069	0.0196795
F52H2.2b	aat-3	0.0172767	0.0199195
F38H4.7.1	tag-30	1.35e-24	0.0201885
F28A12.4.2	asp-13	0.00102711	0.0202239
C29F7.10	C29F7.10	0.00733225	0.0205126
C26E6.7a.1	eri-9	0.0207888	0.0208029
C24H12.5b	C24H12.5	4.92e-05	0.0210382
Y73F8A.24a	Y73F8A.24	0.0139048	0.0215591
W02A11.8	bath-35	0.0300739	0.0215605
K12C11.4a	dapk-1	0.0014389	0.0222824
ZC477.3b	ZC477.3	0.00781711	0.0233281
ZK512.7	ZK512.7	0.00352483	0.0243236
Y43C5B.3	Y43C5B.3	0.0273507	0.024604
K09H11.9	K09H11.9	0.0300739	0.0266099
M04G12.1c.1	tag-260	0.00530958	0.0273287
C46F11.5b	C46F11.5	0.0157373	0.027667
T10D4.15	T10D4.15	0.0300739	0.0279378
ZK377.2b	sax-3	0.00467573	0.0294494
T04H1.3	ttr-22	0.0300739	0.0318717
K08F11.6	K08F11.6	0.0425918	0.0319635
C30H6.3	clec-201	0.0296053	0.0322234
F46F6.2b	pkn-1	0.0246701	0.0329563
C08E3.3	bath-33	0.0271746	0.0334588
T24F1.3b.2	rsf-1	0.00306475	0.0341147
C34D4.14d	hecd-1	0.026494	0.0349404
Y39B6A.43b	Y39B6A.43	0.00807992	0.0350552
Y47G6A.27	miro-3	0.0299573	0.0368102
ZK970.7	ZK970.7	0.00802624	0.0384591
ZK105.12	ZK105.12	0.0300739	0.0405254
F43G6.1a	dna-2	0.0167911	0.0408132
AH9.2	crn-4	0.000522161	0.0421478
T05C3.6a	T05C3.6	0.0437959	0.0447947
Y41G9A.10	Y41G9A.10	0.0466987	0.046875
Y45G12C.1	Y45G12C.1	0.0300739	0.0472742
H14N18.3	ttr-47	0.00144444	0.049028
ZK1307.8.2	ZK1307.8	0.0276456	0.0510139
E03A3.10	E03A3.10	0.0284007	0.0525671
C43D7.10	C43D7.10	0.0306358	0.0534699
T11F8.3a.1	rme-2	2.85e-05	0.0537676
F58E10.3a.5	ddx-17	0.000119566	0.0541198
F15E11.15a	pud-3	9.17e-25	0.0550059
F12A10.4	nep-5	0.0259908	0.0551948
Y39B6A.10	Y39B6A.10	0.00938283	0.055571
F17E9.2	F17E9.2	0.0300739	0.056004
ZK637.8b	unc-32	0.0300739	0.0563081
F53H1.4b	F53H1.4	0.00411733	0.0569463
T07H3.2	bath-46	0.0300739	0.0571633
F37B4.7	folt-2	1.2e-05	0.0586309
K09F5.2	vit-1	2.29e-70	0.0611459
K07C11.3.2	K07C11.3	0.00502102	0.0616539
Y53G8AL.1	Y53G8AL.1	0.0306882	0.06167
C13F10.7.2	C13F10.7	0.0212814	0.0622328
Y39A1A.15a	cnt-2	0.0248879	0.0623709
F08C6.1b	adt-2	0.0300739	0.0632634
F11E6.3.2	F11E6.3	0.0115818	0.0656195
C50F4.2	pfk-1.2	0.0300739	0.0694737
CC8.2a	CC8.2	0.0256038	0.0709191
Y43F4B.9a.2	Y43F4B.9	0.0209488	0.0716041
W09B12.1.2	ace-1	0.0192559	0.0735355
F57H12.6	F57H12.6	4.59e-78	0.0762591
ZC116.5	ZC116.5	0.0300739	0.0792782
Y77E11A.7b	Y77E11A.7	0.000573897	0.079392
H39E23.1e	par-1	0.0301734	0.0802776
Y55F3BR.7	Y55F3BR.7	0.0200269	0.0814159
W03C9.4b	lin-29	0.0300739	0.0818089
C08B6.9	aos-1	0.000105725	0.0826935
C13F10.2	C13F10.2	0.0182736	0.0844907
C06E7.2a.1	C06E7.2	0.0227302	0.0855907
Y48G1A.5b	xpo-2	0.000387582	0.0873595
Y75B7AL.4c	rga-4	0.0123657	0.0878219
F17E9.11	lys-10	0.0300739	0.0916713
F35B12.7.2	nlp-24	0.0372677	0.0927217
C55B7.4a	acdh-1	0.0010544	0.094898
Y66D12A.19	Y66D12A.19	0.0369752	0.0955619
F32A5.5a	aqp-1	0.000642029	0.0957423
W02B12.6a	aars-1	0.00141339	0.0988494
F57H12.3	ora-1	0.0305486	0.103249
Y39A3CL.3	Y39A3CL.3	0.0300739	0.105058
C27F2.7	C27F2.7	0.00477168	0.10514
B0310.1b	B0310.1	0.00827548	0.106426
C14C6.5a	C14C6.5	0.0011698	0.108114
C27H5.3.2	fust-1	0.0293385	0.10865
F36H2.5	F36H2.5	0.0300739	0.110141
F45G2.8	F45G2.8	0.0100949	0.11495
F42G9.6c	dagl-2	0.0311454	0.117175
F57C9.7	tofu-4	0.00187996	0.118329
T06D4.1b.1	T06D4.1	0.0300739	0.118871
F49E8.4	cdd-2	0.0174139	0.11907
T20H4.4	adr-2	0.000200287	0.119319
M01D7.7b	egl-30	0.00907273	0.120886
Y49E10.29	Y49E10.29	0.0499702	0.12121
C18F3.2c	sax-7	0.0280137	0.12167
F15E11.15b	pud-3	1.05e-14	0.124035
Y47D3A.26c	smc-3	0.000284434	0.124109
C17F4.7	C17F4.7	3.51e-134	0.126544
F10E9.5	F10E9.5	1.45e-05	0.128198
B0286.3	B0286.3	0.0300739	0.130724
K04F10.4d.1	bli-4	0.0105191	0.133828
H37A05.4a	H37A05.4	0.00970077	0.135706
T10C6.6a	T10C6.6	4.95e-12	0.137438
C41G11.1a	C41G11.1	0.00291544	0.138965
F16B4.8b	cdc-25.2	0.00447536	0.13977
T05H4.13c.2	alh-4	0.0434319	0.140436
C34F6.3	col-179	2.09e-10	0.142454
F45H10.1a.1	alh-7	0.00259637	0.145522
Y38H6C.1a.2	dct-16	1.97e-242	0.146504
R12A1.2a	snt-5	0.0289468	0.146683
F08C6.1c.2	adt-2	0.0223776	0.146946
ZK1248.13	ZK1248.13	1.06e-06	0.147703
F55H12.4	F55H12.4	1.13e-24	0.149451
Y50E8A.11	Y50E8A.11	0.0296345	0.150674
C17H11.2	C17H11.2	0.00366109	0.155509
C07G1.5.2	hgrs-1	9.91e-09	0.155658
K02G10.8a	dnj-14	0.00375286	0.157298
Y71G12B.11c	tln-1	0.0105505	0.1583
C24A11.8a.2	frm-4	0.0472983	0.158763
F15H10.3a.3	apc-10	0.000558971	0.159549
W03A5.6	W03A5.6	0.0242032	0.159763
F58B3.3	lys-6	0.0300739	0.160025
Y71F9AM.5a	nxt-1	4.39e-06	0.162553
F56A4.2	F56A4.2	3.6e-06	0.16296
Y19D10A.9	clec-209	3.6e-06	0.163182
C10C5.1h	pezo-1	0.0387936	0.163935
C50F4.14b	nstp-10	0.000304712	0.167907
T19A5.2d	gck-1	0.0171142	0.170838
C15F1.6	art-1	0.00355941	0.171408
B0284.2	B0284.2	0.0289456	0.171448
C01G10.7	C01G10.7	0.0276697	0.172649
B0207.4	air-2	3.04e-05	0.17291
C54G6.5	spp-17	4.28e-38	0.175041
ZK632.13a	lin-52	0.000117881	0.176434
ZC504.4a	mig-15	0.0197284	0.176726
C01G10.4	C01G10.4	0.0259986	0.179406
R144.10	R144.10	0.0360526	0.179439
F59A2.1b.3	npp-9	0.019581	0.18164
F44G3.10	F44G3.10	0.0300739	0.182532
Y46E12A.1	cnc-6	0.0188544	0.182699
F15E6.3	F15E6.3	1.52e-14	0.184178
C09G9.7a	npax-4	0.0300739	0.186055
F11H8.1.2	rfl-1	0.000421775	0.187013
B0334.3a.2	B0334.3	9.88e-07	0.188955
ZC410.3a	mans-4	0.000955888	0.189788
F43G9.2b	lmd-1	0.0107281	0.18995
F15D4.1	btf-1	0.00782673	0.190987
Y60A3A.16	Y60A3A.16	0.0300739	0.193057
Y116A8A.9b.2	map-2	0.011238	0.194312
F15E6.2a	lgc-22	0.0137422	0.195165
C14A4.7a	C14A4.7	0.0300739	0.196058
F45G2.3	exo-1	0.0131219	0.197944
K08E4.2a	K08E4.2	0.0266077	0.199281
Y50D4C.4c	sqv-6	0.0250513	0.201714
Y48G1BL.8	Y48G1BL.8	0.0300739	0.202828
Y67D8C.8	cpg-9	7.45e-05	0.204019
C44H4.7c	eor-2	0.00406811	0.204222
Y48E1C.1c	Y48E1C.1	0.0295103	0.205224
C12D8.10a	akt-1	0.0237828	0.205785
Y57G11C.13	arl-8	8.07e-08	0.207079
C08H9.4b.1	chil-1	0.0300739	0.20807
W03G11.1b	col-181	9.28e-18	0.208203
C02F4.1	ced-5	0.0153931	0.208575
W06H8.1e	rme-1	0.000223695	0.208774
ZK484.5	ZK484.5	0.0300739	0.21051
C01C7.1a	ark-1	0.000799941	0.210955
D2030.7	D2030.7	0.00557789	0.213187
ZK742.5.2	lbp-4	0.0113071	0.213472
C41G7.4	set-32	0.0250508	0.213898
Y105C5B.15a	Y105C5B.15	6.8e-06	0.214514
K12H6.3	fut-4	0.0300483	0.215794
T22C1.4	T22C1.4	0.0242439	0.216329
Y24F12A.1b	Y24F12A.1	0.00383362	0.217068
H09G03.2b	frm-8	0.00890282	0.217313
F27E5.7	F27E5.7	0.028852	0.217404
W10D5.3c.3	gei-17	0.0412724	0.218207
C31H2.2	dpy-8	0.0393016	0.218399
F26H11.5	exl-1	0.00901349	0.218443
Y46G5A.30	snf-5	0.0311894	0.219441
F11H8.3	col-8	4.01e-92	0.220474
T01B10.4b	nhr-14	0.00868232	0.222426
F29C4.1a	daf-1	0.0465563	0.222815
C53B4.4e	C53B4.4	0.00256759	0.223357
M18.7b	aly-3	0.00628776	0.22545
F59D8.2	vit-4	6.74e-53	0.225699
K02B9.2	meg-2	0.000526675	0.228644
ZK1193.1	col-19	2.93e-22	0.228904
C47E12.4d.1	pyp-1	0.00973396	0.228988
C07G3.9.2	ugt-64	2.99e-06	0.229635
E02C12.8d	E02C12.8	0.0300739	0.231825
C01G10.8.1	C01G10.8	0.00492393	0.232584
F22H10.6	F22H10.6	0.0115463	0.233911
D2005.7	D2005.7	2.12e-05	0.235289
T05A6.2b	cki-2	0.0155235	0.236478
Y77E11A.15	col-106	1.99e-35	0.238347
F18E3.11	F18E3.11	0.00796232	0.24031
C14F11.4a	C14F11.4	0.0481828	0.241716
C07G2.3b.4	cct-5	0.0188829	0.24189
T20B5.3a	oga-1	0.0274163	0.242245
F21D12.1c.2	nhr-21	0.00347803	0.247175
C33H5.11d	imp-3	1.05e-06	0.247194
T10B9.1	cyp-13A4	0.0300739	0.249997
C37C3.9	C37C3.9	0.0403674	0.251066
W02B9.1a.1	hmr-1	0.00195327	0.251464
C06A6.4a.2	C06A6.4	6.21e-05	0.254017
ZC513.8	col-43	0.0262358	0.25506
F52B5.5a.1	cep-1	0.00167381	0.2567
F26D10.3.1	hsp-1	1.15e-11	0.263209
C39E9.8a	C39E9.8	0.0419415	0.264946
Y73B6BL.29b.1	Y73B6BL.29	0.0275869	0.265442
C17B7.3a	C17B7.3	0.0274422	0.266909
K02D7.3a	col-101	0	0.267803
ZC262.2b	ZC262.2	0.0300739	0.26802
Y71F9B.13a	Y71F9B.13	0.0299573	0.26867
F14H12.3	F14H12.3	0.0416071	0.269253
C06E8.3a	prk-1	0.00844136	0.269393
Y37E11B.3a	Y37E11B.3	0.0020182	0.270605
T07C4.9a	nex-2	0.0454826	0.271508
F55A11.4a	F55A11.4	0.000644406	0.273216
Y48G8AL.11a	haf-6	3.98e-05	0.273326
K10B2.3b	clec-88	1.89e-15	0.273445
Y51H7BR.7	Y51H7BR.7	0.0300739	0.27577
T08A9.8	spp-4	2.49e-59	0.276255
F28B3.7b	him-1	0.0302414	0.276995
ZK858.4b	mel-26	3.18e-05	0.278237
T15B7.3	col-143	0	0.279436
Y51H1A.2c	Y51H1A.2	0.00968849	0.279736
Y57G11C.6	Y57G11C.6	0.0299573	0.280165
Y45F3A.2	rab-30	0.00152164	0.280569
ZK484.6	ZK484.6	0.0300739	0.280762
T25G3.1.1	T25G3.1	0.019604	0.282986
E02H9.8b.2	nhr-121	0.0163557	0.283999
T06D8.9.1	T06D8.9	0.0445132	0.284085
B0213.17	nlp-34	9.39e-06	0.285012
F54G8.5	ptr-9	0.0310377	0.285197
F38B2.1a.2	ifa-1	0.0191444	0.285594
F08G2.5	F08G2.5	0.0300739	0.286017
T11A5.5	sdz-31	0.0260687	0.286406
Y37H2A.7	Y37H2A.7	0.0262107	0.286957
F53A2.8a	mtm-6	0.00668491	0.287705
F43G6.7	F43G6.7	0.000106585	0.288759
F35G2.1b.1	F35G2.1	0.00179695	0.288927
T17H7.4b.1	pat-12	0.00789571	0.290464
C24F3.6.1	col-124	1.15e-31	0.29188
F20C5.1i	parg-1	0.000166824	0.292563
Y69H2.7b	Y69H2.7	0.000493861	0.29287
Y17G7B.1	acbp-6	0.0265569	0.293036
K08D8.5	K08D8.5	0.0300739	0.293556
BE0003N10.1	BE0003N10.1	0.0356661	0.29393
C30F8.2.2	vha-16	4.26e-13	0.294906
C09H6.3	mau-2	0.0037958	0.295521
F48D6.4a	F48D6.4	0.0164938	0.295859
F21D12.1e.1	nhr-21	0.0300739	0.296375
B0348.6b.1	ife-3	0.00585495	0.296594
F12E12.6	F12E12.6	0.0300739	0.296889
F26H11.2b	nurf-1	0.00574096	0.297205
M04D5.3.2	M04D5.3	0.0178304	0.297743
C47D12.3b	sfxn-1.4	0.0300739	0.298039
T04C10.4.1	atf-5	0.0133136	0.299247
F10D2.9	fat-7	0.049696	0.299468
T05A1.2	col-122	1.02e-124	0.301886
W01A8.8a	W01A8.8	0.0150216	0.301945
Y51F10.2b.4	Y51F10.2	0.0337939	0.302488
ZC47.10	fbxa-34	0.0300739	0.303297
T07A9.5b	eri-1	6.16e-05	0.304061
F38H4.2	fbxb-3	0.0398815	0.304112
F52C9.8b	pqe-1	0.0043668	0.304561
C28G1.1	ubc-23	0.0300739	0.304987
F56B3.10	gst-40	0.0306817	0.305111
F44D12.3	msd-1	0.0294621	0.307
F38A1.14	clec-169	0.0300739	0.307654
Y52E8A.2	Y52E8A.2	0.0263857	0.307831
C28A5.2	C28A5.2	0.00259637	0.307938
ZK836.2b.1	ZK836.2	0.0489854	0.308394
E02D9.1a	E02D9.1	0.0254706	0.308728
T06D8.1c	srap-1	0.00588521	0.309537
Y92H12BR.6	set-29	0.00824526	0.31162
Y48G1C.2b.1	csk-1	0.00467688	0.311838
C41D11.3c.1	C41D11.3	0.00150317	0.312555
F56H11.2a	F56H11.2	0.0307404	0.314419
C08F8.1a	pfd-1	0.01807	0.316609
T15B7.4	col-142	0.0100579	0.316648
C56A3.8a	C56A3.8	0.000421039	0.318554
F43G6.3	F43G6.3	0.00117857	0.31899
Y45F10B.13a	Y45F10B.13	0.00722775	0.31949
K04G7.10.2	rnp-7	0.0205813	0.320124
F12E12.10	fbxb-90	0.0300739	0.320482
ZK742.2	ZK742.2	0.0111077	0.322575
Y67D8C.10b.2	mca-3	0.00163283	0.322763
Y41C4A.16	col-95	6.78e-42	0.322843
W03G9.4.1	app-1	0.000708093	0.322962
Y50E8A.4a	unc-61	0.0300483	0.32321
Y62E10A.11b.3	mdt-9	0.0358167	0.323847
Y50D7A.5	hpo-38	0.0245909	0.324012
F15E11.12a	pud-4	4.34e-13	0.324454
M01F1.4a	M01F1.4	0.00629185	0.324668
F54A3.2	F54A3.2	2.41e-07	0.324729
F55A12.9a	pqn-44	0.00497451	0.324806
R107.4d	ikke-1	0.031429	0.32564
F36H1.2i	kdin-1	0.00671463	0.326008
W10G6.2b	sgk-1	0.0101139	0.326435
Y116A8C.13a	Y116A8C.13	4.95e-05	0.326458
Y38E10A.19	nhr-235	0.0300739	0.326799
Y63D3A.4	tdpt-1	0.0324455	0.327188
C17E7.12	C17E7.12	0.00157916	0.327307
ZK1127.12.2	ZK1127.12	0.0386757	0.327423
F28D1.6	F28D1.6	0.0295565	0.327481
F22A3.6a	ilys-5	3.02e-92	0.327727
C32A3.1a	sel-8	0.0147756	0.328177
F43G9.4	F43G9.4	0.00297016	0.3292
C47B2.6b	gale-1	0.0299573	0.329613
F26F12.1a	col-140	5.43e-164	0.329728
Y61A9LA.11b	Y61A9LA.11	0.0115356	0.330073
C27B7.9	C27B7.9	0.00298439	0.330106
Y51F10.7	Y51F10.7	1.33e-31	0.333155
F33D11.8	F33D11.8	0.0300739	0.334047
F14D7.6c	F14D7.6	0.0307069	0.33408
F15A2.1b.1	col-184	3.13e-93	0.334129
Y53F4B.30	gst-27	0.0100494	0.334627
Y71G12B.16	drag-1	0.0300739	0.335012
F41H10.7b.2	elo-5	0.000235152	0.335484
ZK809.5a	ZK809.5	0.00111418	0.336163
Y59H11AM.3	mpst-6	0.029202	0.336321
F48E3.1a.2	gly-12	0.0419974	0.33669
C36B1.8a	gls-1	0.00185935	0.337485
H19N07.4b.3	mboa-2	4.79e-09	0.337756
C34H4.1a	C34H4.1	0.0117973	0.338201
Y57E12AL.5	mdt-6	0.0252346	0.339295
F40F8.7.2	pqm-1	0.0398129	0.339519
ZK6.11a	ZK6.11	1.48e-05	0.339671
F30B5.4b	F30B5.4	4.03e-08	0.340919
M01G5.5	snf-6	0.0109107	0.342779
R06C7.8	bub-1	1.18e-06	0.343146
K04E7.3	nas-33	0.0300739	0.343605
R12E2.10	egg-5	3.48e-22	0.343706
B0464.4a.1	bre-3	0.000664727	0.344028
D2013.9.2	ttll-12	2.42e-11	0.344472
F46B6.5d	F46B6.5	2.65e-06	0.344879
Y66D12A.15	xpb-1	0.0424868	0.346169
T10F2.5	T10F2.5	0.0473728	0.346299
Y62E10A.13a	Y62E10A.13	0.0362452	0.346851
D2030.3	D2030.3	0.0342048	0.346879
F23B12.8b	bmk-1	0.00125987	0.347515
F12F6.3b.1	rib-1	0.0277527	0.349923
C52E4.6c	cyl-1	0.0298713	0.350528
F57H12.7a	mec-17	0.0133937	0.351343
ZC204.11	btb-13	0.0300739	0.352336
K11D12.2.4	pqn-51	0.000244734	0.35238
F09B9.1a	oac-14	0.014895	0.35377
E02H1.8	mrpl-53	0.014895	0.353806
B0213.3	nlp-28	3.27e-09	0.354338
T02E1.5a	dhs-3	0.00664134	0.354679
T21C12.4a	T21C12.4	0.0300739	0.355316
B0001.7b	B0001.7	8.8e-07	0.355382
K07A12.3	asg-1	0.00287851	0.357329
C16D6.2a	npr-4	0.036207	0.358114
C26H9A.1b	vha-7	0.0172518	0.358669
F44F1.4	F44F1.4	0.024569	0.358981
C17F4.6	gcy-19	0.0283918	0.360163
Y73B6BL.2	htp-2	6.37e-06	0.36124
F58G6.4b	acc-1	0.0300739	0.362137
F23A7.1	F23A7.1	0.0262358	0.363748
F15E11.14	pud-2.2	1.49e-14	0.364075
Y54G2A.2a	atln-1	9.29e-15	0.364834
F48F5.5	fce-2	0.00546792	0.365465
W03B1.8	oac-52	0.0300739	0.365917
F55A8.2e.1	egl-4	0.00582573	0.366565
T11G6.5a	T11G6.5	9.02e-08	0.366656
C08E3.10b	fbxa-158	0.0300739	0.366846
K04D7.5a	gon-4	1.66e-12	0.367142
T03G11.10	T03G11.10	0.0300739	0.367804
ZK512.6a	eat-4	0.0185885	0.367941
R07H5.3c	nuaf-3	6.28e-05	0.368401
ZC518.3e	ccr-4	0.0300739	0.368654
F54F3.1c	nid-1	0.044617	0.3687
Y65B4A.8.2	Y65B4A.8	0.0311225	0.36948
C47G2.5b	saps-1	0.0326149	0.370221
C34F6.2	col-178	3.28e-114	0.370877
Y52B11A.3a.2	Y52B11A.3	0.0402599	0.370996
F09E10.1	F09E10.1	0.00395471	0.371303
F20H11.1	F20H11.1	0.00192915	0.371329
ZK632.6b	cnx-1	5.7e-07	0.372136
C32H11.12	dod-24	3.13e-10	0.372173
ZK470.2b.2	ZK470.2	0.0328754	0.372311
W05B2.5	col-93	2.54e-08	0.372408
F30H5.2	nlp-32	0.0218922	0.372804
T13H5.5	mrps-18B	0.00019121	0.372855
C48B4.11	C48B4.11	0.00152164	0.374044
Y46H3A.3a	hsp-16.2	0.0300739	0.377076
T05C12.6c	mig-5	9.63e-05	0.377255
T19A6.1b	T19A6.1	0.0334695	0.377768
T27E9.4a.2	kel-3	0.0151645	0.378053
T09A12.4i	nhr-66	0.0320367	0.378243
M04B2.4	M04B2.4	0.0294621	0.379252
F48C5.2	F48C5.2	0.0300739	0.3804
C01F6.6i	nrfl-1	0.00748448	0.380616
R04B5.4b	nhr-12	0.0300739	0.381706
Y39B6A.17a	nhr-95	0.0158774	0.38171
Y48B6A.16	Y48B6A.16	0.0300739	0.383436
T02G5.8.2	kat-1	5.78e-10	0.383584
ZK6.10b	dod-19	0.00120973	0.383599
T27F2.3.2	bir-1	1.2e-05	0.384137
F15G9.4a	him-4	0.0121122	0.38462
F53B2.2	tsp-4	0.0307532	0.385057
W03G11.4.3	W03G11.4	0.0303076	0.385518
ZK121.1a	glrx-21	0.0386122	0.385857
Y87G2A.11	Y87G2A.11	0.00707168	0.386943
ZK897.1e	unc-31	0.0332399	0.387191
Y79H2A.3d	Y79H2A.3	0.00416522	0.387763
C17C3.12a.1	acdh-2	0.0353537	0.387887
C02F12.5	C02F12.5	0.037808	0.388086
Y39G10AL.3.1	cdk-7	0.0113559	0.389377
K11H3.4	K11H3.4	0.00610766	0.38984
M02H5.6a	nhr-98	0.0407467	0.39002
C18A3.10	C18A3.10	0.0300739	0.390438
C34C6.4	C34C6.4	0.0391903	0.390688
C53B4.5	col-119	1.51e-62	0.390859
K10C9.1	K10C9.1	0.0300739	0.391046
F41E7.4	fip-5	0.0385487	0.391225
F58A4.7b.1	hlh-11	6.3e-07	0.391366
Y50D4B.4a	Y50D4B.4	0.0409595	0.391784
B0213.4	nlp-29	2e-11	0.392194
C18A3.6a	rab-3	0.00131887	0.392202
F42A10.2b	nfm-1	0.0296294	0.392747
F55A8.1b	egl-18	0.0141951	0.392805
T03D8.1a	num-1	3.31e-06	0.393363
C09G9.2a	npp-23	8.16e-05	0.39475
W08D2.5b	catp-6	0.0314245	0.395
F58A4.10	ubc-7	5.7e-07	0.395223
C53B4.7c.1	bre-1	0.0170937	0.395262
R12H7.2	asp-4	0.00235467	0.395276
Y39B6A.27	Y39B6A.27	0.0300739	0.395946
H38K22.5a.2	gly-6	0.0099018	0.396017
K11H12.1	K11H12.1	0.0352166	0.397777
F58G6.5a	nhr-34	0.0116056	0.398366
C44B12.2b.3	ost-1	0.0135843	0.398385
Y57G11C.22a	Y57G11C.22	0.0226283	0.398693
C25G6.1	C25G6.1	0.0306751	0.399086
K11E8.1m	unc-43	0.00223301	0.399408
T07H8.5	srg-31	0.0300739	0.399432
R148.4a.2	R148.4	0.0393471	0.400754
T07G12.1a	cal-4	0.0203894	0.401142
T22G5.5a.2	sptl-3	2.89e-07	0.401517
R09B5.3a	cnc-2	0.0180744	0.401577
Y71F9AL.12	Y71F9AL.12	0.0156441	0.401955
T27D1.3	npr-15	0.0287035	0.401995
CE7X_3.1	CE7X_3.1	0.0300739	0.40212
H25K10.1	H25K10.1	0.0300739	0.403072
R04B5.4a	nhr-12	0.0302414	0.403729
F54C9.4	col-38	0.0160805	0.403894
F46C5.4	F46C5.4	0.0298125	0.404061
K04H4.2a.2	K04H4.2	0.0283767	0.404429
Y32G9A.4	srp-3	0.0253868	0.404809
M02B7.4a	algn-14	5.3e-06	0.406697
F58G11.1a	letm-1	8.68e-18	0.406716
C18D11.6	C18D11.6	0.0256038	0.407571
F52C9.8g	pqe-1	0.00830558	0.407687
C40H5.4	lact-7	0.0300486	0.407838
D2030.9b.2	wdr-23	0.000493861	0.408262
ZC504.4c	mig-15	0.0460825	0.408344
Y38C1AA.2	csn-3	5.18e-06	0.408348
C09B7.1c	ser-7	0.032329	0.409356
F13H10.3c.2	F13H10.3	0.0477602	0.409392
C28C12.9.2	acdh-13	0.000113869	0.409502
D1086.10c	D1086.10	0.0164145	0.409731
T26A5.8	T26A5.8	0.0409595	0.409753
C01B7.1c.1	sup-37	0.0458334	0.409951
T04C12.5.2	act-2	1.61e-16	0.410046
C06G3.8a	C06G3.8	0.000272204	0.410448
F15B10.2a	drh-1	3.33e-05	0.411825
C18C4.10b.1	klc-2	1.11e-05	0.412057
C18D11.3.2	C18D11.3	0.000181525	0.412476
C27H6.3	tofu-1	0.00325071	0.412937
F59D8.1	vit-3	6.11e-159	0.413721
T12G3.2a.3	T12G3.2	0.0445468	0.413754
T24H10.6.2	dyrb-1	0.000868854	0.413946
C01B10.1	drh-2	0.0429162	0.414098
Y71F9AL.13b.3	rpl-1	0.00817893	0.414242
R11A8.5	pges-2	0.000807274	0.414282
F58D5.2a	F58D5.2	0.0300739	0.414627
C33G8.3	drd-10	1.08e-16	0.41485
F38B2.1c.2	ifa-1	0.0191444	0.414905
Y97E10AR.4	Y97E10AR.4	0.00188334	0.415483
ZC53.1	ZC53.1	0.00301662	0.415865
M02H5.7	nhr-123	0.0300739	0.417193
T27D1.1	cyn-9	0.0102567	0.41813
B0213.6	nlp-31	0.00274274	0.418755
F53H10.2b	saeg-1	0.0171528	0.418866
R01E6.3a	cah-4	0.0157373	0.418988
C45G3.5	gip-2	0.000145475	0.419402
F44B9.7	mdt-30	0.0288799	0.419472
ZK39.6	clec-97	0.0166021	0.420116
H05L14.1	H05L14.1	0.0300739	0.420401
T06E6.2b	cyb-3	4.13e-05	0.420563
F02E8.1.3	asb-2	0.00888607	0.42057
F56B3.1	col-103	3.82e-10	0.420955
H15N14.2b.1	nsf-1	1.79e-07	0.421048
C46G7.4b	pqn-22	0.000433034	0.421135
B0304.5	sra-32	0.0300059	0.421139
T07C4.8	ced-9	3.15e-05	0.421283
Y39G10AL.3.2	cdk-7	0.0272846	0.421296
Y58A7A.1b	Y58A7A.1	0.0300739	0.421502
C17B7.12	C17B7.12	0.0300739	0.422987
Y69A2AR.16a	Y69A2AR.16	0.00212502	0.423711
F35H10.11	his-29	0.0227517	0.423869
F41H10.7b.1	elo-5	1.78e-08	0.425251
T02G5.12	mct-5	1.28e-07	0.426034
T23G7.1	dpl-1	0.00789743	0.426315
Y102E9.1c	odr-4	0.000659893	0.427038
C50B8.2	bir-2	0.00731106	0.427304
F19B10.9	sea-1	0.000532999	0.427683
F12F6.3a.2	rib-1	0.0277527	0.427762
Y71H2AM.19b.1	laf-1	1.92e-14	0.428925
T13C5.8.2	mtp-18	0.0244556	0.429608
F41H10.8	elo-6	7.81e-07	0.429666
C29F5.4	mps-1	0.0284144	0.429803
Y92C3B.3a	rab-18	0.0222122	0.43018
Y110A7A.13	chp-1	0.0243727	0.430362
W04E12.8	clec-50	4.75e-71	0.430561
F15A2.5	efn-3	0.0475497	0.430884
ZK287.8a	her-1	0.0300739	0.431675
W09H1.3	W09H1.3	0.0280174	0.432435
C01G12.4	wee-1.2	0.0231892	0.433152
T06D4.1a	T06D4.1	0.000510929	0.433188
B0547.1	csn-5	0.00023622	0.433651
T07D4.5	T07D4.5	0.00178911	0.433967
T04H1.9	tbb-6	0.0192218	0.433993
Y41C4A.4c	crh-1	0.00559412	0.434492
ZK856.5	ZK856.5	0.0300739	0.434783
K08D12.6	K08D12.6	5.52e-08	0.434814
T22F3.3a	T22F3.3	0.0180331	0.435347
K08C7.3e.1	epi-1	0.00409656	0.435404
Y39E4B.5	Y39E4B.5	0.0321743	0.436097
F23H11.3.2	sucl-2	0.0146918	0.438201
C02F5.9	pbs-6	2.65e-09	0.438296
F35H10.4.2	vha-5	0.0056535	0.438586
C03D6.6	lab-1	0.0179252	0.439533
Y66H1B.2i	fln-1	0.0169562	0.439655
Y39B6A.16	Y39B6A.16	0.0287767	0.439838
C52E4.6a.2	cyl-1	0.0296345	0.439858
K03H4.2	K03H4.2	0.0159408	0.439989
C06A5.12	C06A5.12	0.0302075	0.440372
Y49E10.4	Y49E10.4	0.000194421	0.440873
Y38H6C.1a.1	dct-16	0.0123479	0.441348
C02F4.2c	tax-6	0.00515285	0.441583
F21C3.3	hint-1	0.00593406	0.441633
F33D11.9b	hpo-3	2.85e-10	0.44192
T23F11.3b.2	cdka-1	0.00884784	0.442379
C14A4.4a	crn-3	0.0147756	0.442397
K04D7.3b.1	gta-1	0.04869	0.442577
F14D7.2	F14D7.2	1.86e-05	0.442654
C30H6.9	C30H6.9	0.00552363	0.443075
F35D2.5c	syd-1	0.0300739	0.443283
C04H5.7a	C04H5.7	0.0113384	0.443977
Y39H10A.7a.2	chk-1	0.00577862	0.444021
C44F1.3	lec-4	0.00636966	0.444252
F17C11.6.2	F17C11.6	0.0189205	0.445005
C04A2.3l.2	egl-27	0.0220903	0.447622
Y55F3AM.15	csn-4	0.00263731	0.448031
T07F10.5.1	T07F10.5	0.0300739	0.448196
C09G4.5	mes-6	0.00713504	0.448869
ZK973.10.2	lpd-5	0.00318059	0.449725
Y56A3A.4b.2	taf-12	0.0163484	0.450153
C14A4.11.1	ccm-3	0.0019701	0.450672
T05G11.1a	pzf-1	9.77e-05	0.450973
C09G5.5	col-80	4.53e-33	0.452021
F29G9.6a	dhs-17	0.0222283	0.452237
C13G5.2	C13G5.2	0.000112273	0.452258
F37C4.6a.2	F37C4.6	0.000683691	0.452443
D2024.7.2	gstk-2	0.00975723	0.452781
ZK938.1	ZK938.1	0.0300739	0.45434
E02H4.1	del-1	0.0300739	0.4544
B0035.3	B0035.3	1.15e-06	0.454565
C24F3.1b	tram-1	0.0343221	0.454742
C12D12.2a	glt-1	0.00781711	0.455347
B0334.11a	ooc-3	1.62e-06	0.456634
T05E11.4a	spo-11	0.00771712	0.456645
K04G2.1.3	iftb-1	0.0326627	0.456647
T19C9.8	T19C9.8	0.0157895	0.456699
C06G3.11b	tin-9.1	0.0232328	0.458313
Y41E3.11d	Y41E3.11	0.0427344	0.458344
T25G12.13	T25G12.13	0.0300739	0.458393
Y111B2A.3	Y111B2A.3	3.2e-07	0.458833
C07G2.2b	atf-7	0.034974	0.45925
Y45G5AL.1b	Y45G5AL.1	0.000178597	0.459451
R05F9.5	gst-9	0.0300739	0.459928
F23A7.4.1	F23A7.4	0.00060482	0.460558
F40F4.2.1	lbp-2	1.76e-17	0.460609
ZK688.9	ZK688.9	0.0368529	0.460704
C12D8.6.2	fipr-8	0.0300739	0.460744
Y53C12A.6a	Y53C12A.6	0.0191127	0.460797
F14F7.1	col-98	1.03e-52	0.460992
B0393.2.2	rbg-3	0.0307564	0.461264
Y46H3A.3b	hsp-16.2	0.0300739	0.461556
C06G3.9.2	ufl-1	0.00015661	0.461684
F54E7.3a	par-3	0.000108589	0.461795
F17E9.9	his-34	0.0227517	0.462018
ZC518.3b	ccr-4	0.0102426	0.462059
F16H11.3	ent-5	0.00381207	0.4621
Y74C9A.4a	rcor-1	0.000532967	0.462377
C06A5.9	rnf-1	0.0195002	0.462979
K01C8.3a	tdc-1	1.99e-15	0.463315
ZK637.8c	unc-32	0.0268106	0.464328
K02E11.10	K02E11.10	0.0300739	0.464754
Y48E1B.12	csc-1	6.33e-05	0.464951
F53F8.3	F53F8.3	0.0424364	0.465692
F19B6.2a	ufd-1	3.07e-09	0.466031
H19N07.2d	math-33	0.00285712	0.466298
F11G11.11	col-20	2.62e-33	0.466484
Y102A5C.18	efl-1	0.0001	0.466525
Y22D7AL.5a.2	hsp-60	4.21e-18	0.466781
H20J04.8	mog-2	0.000565978	0.467569
Y40B10A.8b	nhr-86	0.0392307	0.467765
C03A3.3	C03A3.3	0.0299573	0.467886
Y71G12B.11d	tln-1	0.00304413	0.467898
Y47G6A.20a	rnp-6	9.79e-06	0.468289
F33A8.6	F33A8.6	0.0237828	0.468949
F36A2.13.1	ubr-5	0.00947079	0.469722
T23B3.5	T23B3.5	0.0300739	0.469896
R13H9.4	msp-53	0.0180744	0.470006
D1046.2.2	D1046.2	0.0018223	0.470027
ZK524.1	spe-4	0.0300739	0.470149
Y46H3A.6a	gly-7	0.00558242	0.470839
Y54E10A.4c	fog-1	0.00410502	0.471472
E01B7.1	E01B7.1	0.0401037	0.472064
F48F7.8	arrd-27	0.0300739	0.472153
F43G6.1b	dna-2	0.00218711	0.472255
F28C6.10	F28C6.10	0.0300739	0.47319
Y111B2A.24	Y111B2A.24	0.0101558	0.473191
T08B2.9b.2	fars-1	6.82e-11	0.473249
W04C9.4	W04C9.4	0.0276456	0.473391
Y55F3BL.4	Y55F3BL.4	0.0300739	0.473475
Y46E12BL.4f	spsb-1	0.00466558	0.473503
Y62H9A.12	Y62H9A.12	0.0300739	0.473548
ZC477.3a	ZC477.3	0.00335303	0.474022
C47E12.2.1	C47E12.2	5.53e-06	0.474159
F02H6.2	F02H6.2	0.00047242	0.475316
Y71H2B.2	Y71H2B.2	0.00289934	0.47541
T20D3.3b	T20D3.3	0.0477233	0.475516
K07A1.10	K07A1.10	0.00168478	0.475646
Y73B6BL.24	acp-6	5.28e-17	0.475731
H19N07.2k	math-33	0.00982795	0.475779
R07B7.6a	R07B7.6	0.0134501	0.476817
F43D2.4a	hot-1	0.0186215	0.477065
C45B2.3	C45B2.3	1.11e-08	0.477488
ZK546.15	try-1	1.67e-08	0.478146
Y105E8A.7d	eat-18	0.0296	0.478364
F57C12.5b	mrp-1	0.0476537	0.478556
M18.1a	col-129	0.0482532	0.478586
Y46G5A.31	gsy-1	0.00660249	0.479206
F42A6.7b.1	hrp-1	0.00546792	0.479519
C46C2.1v	wnk-1	0.00137965	0.479748
W04A8.1a	W04A8.1	0.00854185	0.480011
Y116A8C.28c	bca-2	0.00299295	0.480653
Y17G7B.12.2	Y17G7B.12	0.0131105	0.480677
C07H6.2	C07H6.2	0.00978149	0.480803
M151.5	fbxb-31	0.0297073	0.480935
F53H2.2	cnc-7	0.000708093	0.481674
F23F1.9	rpoa-49	0.0300739	0.481915
Y19D10B.7	pud-1.2	4.22e-16	0.4839
Y55B1AR.1.2	lec-6	1.01e-08	0.484754
T14G8.4	T14G8.4	0.0300739	0.485062
F18A1.6a	alfa-1	0.0398477	0.485147
F29G6.3c.1	hpo-34	0.0189898	0.485336
ZK328.1b	cyk-3	0.0492028	0.485556
Y41D4A.4c.1	Y41D4A.4	0.0281922	0.486295
F08A8.5a	F08A8.5	0.0300739	0.486919
B0478.1b.1	jnk-1	0.0290715	0.487134
T01D1.2m.2	etr-1	0.0306761	0.487389
F15D3.1e	dys-1	0.00853994	0.487424
T18H9.5a	inx-10	0.0212173	0.487453
F46F2.3	F46F2.3	1.13e-30	0.487918
T07A9.6	daf-18	1.2e-06	0.487942
C37C3.1a	C37C3.1	0.00276123	0.488162
F37B1.8	gst-19	0.0300739	0.488739
Y49F6C.8	Y49F6C.8	0.0167627	0.489428
Y49A3A.5	cyn-1	4.05e-08	0.489721
C29F7.4a	fkh-3	0.0018494	0.489735
Y65B4A.6a	Y65B4A.6	0.0251328	0.489932
F26E4.9.3	cco-1	0.0351224	0.4902
C17E7.4	C17E7.4	6.64e-15	0.490307
F32B5.6f.4	F32B5.6	0.0311457	0.490414
R05F9.6	R05F9.6	1.03e-07	0.490627
F55A11.7	F55A11.7	0.000196377	0.490637
Y73B6BL.32	lsm-8	0.000105984	0.490705
K03A1.6	his-38	0.0300739	0.491743
C26D10.3	C26D10.3	0.0399405	0.492392
F09E5.8	F09E5.8	0.0300739	0.49265
ZC308.4a	ZC308.4	9.96e-06	0.492767
B0336.9a	swp-1	0.0057445	0.49373
F14D2.12	bath-30	0.0103402	0.493762
R06C1.1.2	hda-3	0.000235386	0.493805
ZK822.5b.2	ZK822.5	0.0121138	0.494002
Y60A3A.19b	Y60A3A.19	2.04e-05	0.494136
C08F8.3a	C08F8.3	4.93e-07	0.494475
R11A8.7i	R11A8.7	0.029575	0.494519
W02D3.5	lbp-6	0.0146112	0.495386
F59E12.16a	F59E12.16	0.021321	0.495527
D1005.t1		0.0284407	0.495653
F20D12.2	F20D12.2	0.0300739	0.495877
C27D9.1	C27D9.1	0.000200287	0.497803
C16C10.7	rnf-5	0.0300739	0.498031
T07F8.3a	gld-3	0.0300739	0.498565
F22G12.5c	F22G12.5	0.0273597	0.49864
B0414.5	cpb-3	0.0040545	0.498688
R09G11.2c.2	nhr-1	0.0146569	0.499139
F15E11.1	pud-2.1	1.49e-14	0.499328
R09B3.1b	exo-3	0.0448929	0.499381
Y41D4B.13a	ced-2	2.71e-11	0.499986
F11G11.7	dnj-9	0.00982461	0.500607
T12B5.15	T12B5.15	0.0229592	0.500688
F42A6.7d.2	hrp-1	0.00546792	0.500742
T12C9.6	nhr-16	0.0298128	0.500811
F57B9.6b	inf-1	0.0309295	0.500936
C56G2.6c	let-767	0.001146	0.50119
C06C3.5	C06C3.5	0.0300739	0.502011
Y39A3CR.4	ddp-1	0.0396299	0.50223
C27H6.2	ruvb-1	3.75e-05	0.502259
Y48E1B.2a	Y48E1B.2	0.00572159	0.502688
B0024.14b	crm-1	0.0131673	0.502707
C05E4.9b	icl-1	0.0237758	0.503055
H31G24.3	H31G24.3	5.34e-05	0.503503
C34E10.2	gop-2	0.00679532	0.503743
F25H5.1b	lim-9	0.0210915	0.503891
Y116F11B.12a.1	gly-4	0.00907273	0.5041
R107.5a	R107.5	4.02e-07	0.504216
T05H4.14	gad-1	0.00814543	0.504226
C03E10.6	clec-222	0.00023055	0.504459
K10D3.3	taf-11.2	4.54e-06	0.504729
C44E4.6.1	acbp-1	0.046249	0.505923
F54B8.3	fbxa-69	0.0300025	0.50601
F19B2.5.2	F19B2.5	0.0245327	0.506175
F57A8.4	F57A8.4	0.0300739	0.506277
F53A2.4	nud-1	0.0382223	0.506325
T09B4.10.2	chn-1	0.0321743	0.506669
W01D2.2a.2	nhr-61	0.000881174	0.50705
C24H12.5c	C24H12.5	0.00269479	0.507122
F57B10.10	dad-1	0.0408683	0.507607
F17C11.11a	F17C11.11	0.0399295	0.507689
F40F8.9	lsm-1	0.000752765	0.507728
T19B10.6.3	dvc-1	0.0157015	0.508144
Y48B6A.2.1	rpl-43	0.0163076	0.508358
T23D8.1a	mom-5	0.0146798	0.508648
F09C3.3	fbxb-68	0.0295489	0.509488
C32E8.8	ptr-2	3.28e-09	0.509671
Y54G2A.3b	Y54G2A.3	0.0180239	0.50975
Y92C3B.1	kbp-4	0.00108899	0.509913
F42H10.7b	ess-2	0.0267835	0.509919
Y71F9B.2a	Y71F9B.2	0.0215071	0.510215
F25D7.1.2	cup-2	0.046652	0.510308
F35C5.1	F35C5.1	0.0300739	0.51058
F57B9.10a	rpn-6.1	3.7e-06	0.511298
T01B10.1	grd-4	0.0267043	0.511503
C13D9.8	ncx-9	0.0300739	0.512936
T23H2.1	npp-12	0.000952876	0.513215
T23G11.2	gna-2	0.0356532	0.513307
C05D11.3	txdc-9	0.00139106	0.513604
Y110A2AR.1	Y110A2AR.1	0.000344378	0.513755
F26H9.1	prom-1	0.000511645	0.513845
Y37H2A.18	Y37H2A.18	0.027601	0.514132
ZK632.1a	mcm-6	7.47e-11	0.514529
Y43F4B.4	npp-18	2.07e-11	0.514973
K07E3.8b.2	vem-1	0.0276015	0.515087
C07G1.1	svh-1	0.0300739	0.515221
C06A1.4	C06A1.4	7.29e-06	0.515419
ZC239.21	ZC239.21	0.0267667	0.51565
F36H1.4a	lin-3	0.00107886	0.516625
F43D9.2	rab-33	0.000387582	0.518176
Y47G6A.11	msh-6	0.00447796	0.518686
F37H8.5	F37H8.5	2.88e-07	0.518797
T27E9.1d.33	ant-1.1	0.0213667	0.519284
C15B12.5a	gar-1	0.0233435	0.51938
F56D1.3	mrps-16	2.57e-06	0.51947
C36B1.7	dhfr-1	1.02e-07	0.519918
B0464.9	B0464.9	0.0106056	0.520118
Y66H1B.4	spl-1	0.0341873	0.520396
K07F5.12	K07F5.12	0.000645993	0.520596
ZK856.1	cul-5	0.0059245	0.520806
F31E9.4	sdz-16	0.0377407	0.521377
T07A9.13b	tag-261	0.00467573	0.521417
C32E12.2	pde-5	0.0300739	0.521555
C56G2.5	C56G2.5	0.0339258	0.521569
F12E12.1	F12E12.1	0.000173178	0.521647
D2089.1a	rsp-7	1.07e-08	0.521735
C46C2.1o	wnk-1	0.0347751	0.521869
R11D1.13	R11D1.13	0.0300739	0.521944
C35B1.4.2	C35B1.4	0.0102426	0.521955
F56D2.6a	ddx-15	0.00786976	0.522212
R10E4.5b	nth-1	0.0300739	0.522462
C16C10.5	rnf-121	0.00626095	0.523332
C30B5.1	szy-4	0.000244599	0.52347
C14C10.5a	C14C10.5	0.00268078	0.523514
C18E9.11b	ooc-5	0.040861	0.524327
C02D5.2c	C02D5.2	0.0373961	0.524385
T21C9.4	T21C9.4	3.97e-06	0.526261
F20G2.7	F20G2.7	0.0300739	0.526328
R06C7.4.1	cpg-3	0.00107506	0.52747
K01D12.12	cdr-6	0.0106162	0.527576
C16C8.16	C16C8.16	0.0291545	0.527672
C49G9.1	mec-19	0.0300739	0.527792
F47G4.7a.1	smd-1	6.94e-07	0.527842
T23G5.1.1	rnr-1	1.82e-12	0.528027
ZK180.3a	ZK180.3	0.034842	0.528836
T19A6.4	T19A6.4	0.0300739	0.529003
Y51F10.10b	Y51F10.10	0.00741028	0.52912
F45F2.12	his-8	0.0284007	0.529214
C37A2.4a	cye-1	0.000164737	0.529588
C25G6.5	npr-11	0.0300739	0.529694
Y43E12A.1	cyb-2.1	0.00118946	0.530188
F31C3.4	F31C3.4	1.21e-06	0.530226
T27E9.8	fbxb-86	0.0300739	0.53039
T03F1.9	hcp-4	0.00914754	0.530458
F52D2.4.2	meg-3	0.0386757	0.530909
B0285.4	B0285.4	0.0116667	0.531165
F45H10.3	F45H10.3	0.0294132	0.531228
Y46E12BL.3	spsb-2	6.62e-08	0.531264
C54G4.8	cyc-1	0.0168662	0.531812
ZK185.1a	ZK185.1	0.0342211	0.532174
F08F8.10c	F08F8.10	0.0078122	0.532214
W01G7.3.1	rpb-11	0.00892571	0.532327
Y76A2A.1	tag-164	0.0300739	0.532546
T08G11.1a	T08G11.1	0.00398686	0.533199
B0205.8	B0205.8	0.0438482	0.533477
Y47D7A.14a	rft-2	0.00874664	0.533864
F55F8.6	mff-2	3.05e-07	0.533865
C01G8.3	dhs-1	0.0409834	0.534047
Y66D12A.17	such-1	2.41e-05	0.534068
ZK909.2f	kin-1	0.021781	0.534098
Y43F8C.2	nlp-26	3.66e-09	0.534771
Y59A8A.1	csn-1	0.000614335	0.534823
R06F6.12	R06F6.12	0.0181012	0.535562
C38D4.6a	pal-1	0.0417259	0.53605
C25A11.2	C25A11.2	0.0101558	0.53621
F25H2.9.2	pas-5	0.000177965	0.536268
M117.7	M117.7	0.0300739	0.536829
T16H12.3d	T16H12.3	0.0463246	0.536961
Y116A8C.30c	Y116A8C.30	0.0314692	0.536996
C25H3.9a	C25H3.9	0.0166163	0.537079
F33H1.2	gpd-4	0.0010898	0.537378
C41C4.4a	ire-1	0.038673	0.537565
Y82E9BL.7	fbxa-26	0.0300739	0.537632
D2013.7	eif-3.F	0.00646713	0.537677
C47E12.3a	C47E12.3	2.1e-06	0.537961
K08B4.1b	lag-1	0.00995062	0.538141
R04F11.5	R04F11.5	0.0257849	0.53848
Y39E4B.10	Y39E4B.10	0.01612	0.539757
W03G11.1a	col-181	1.17e-31	0.54001
K11D9.3.2	K11D9.3	0.0135708	0.540217
ZC155.4	ZC155.4	0.012724	0.540438
Y37H2A.12c	Y37H2A.12	0.0127182	0.540609
E01G4.3b.1	E01G4.3	0.0221259	0.540965
ZK673.10	sdz-37	0.0286336	0.54102
F23F12.6	rpt-3	0.00211495	0.541201
Y56A3A.20	ccf-1	0.00939979	0.541349
F13G3.11	mrpl-13	0.0252148	0.541465
F26H11.1	kbp-3	0.0111432	0.541875
C27A7.6b	C27A7.6	0.00354302	0.542048
C27A2.6	dsh-2	0.00514756	0.542129
T01G9.4	npp-2	0.00117656	0.542167
E02H9.3a	E02H9.3	0.0394409	0.542341
F40G12.11	F40G12.11	3.36e-05	0.542439
B0365.1	acly-2	6.26e-06	0.542555
F32A5.7	lsm-4	3.02e-05	0.543202
F44G4.4c	tdp-1	0.00534134	0.543349
F52C6.2	F52C6.2	0.00518819	0.543559
C04E6.8	C04E6.8	0.0300739	0.543819
C06A8.8a	C06A8.8	0.0300739	0.544052
ZC204.3	btb-12	0.0300739	0.544095
Y113G7B.23b.2	swsn-1	0.00240307	0.544623
R13H4.2e	R13H4.2	3.17e-08	0.544874
Y53F4B.37	gst-32	0.0300739	0.544906
F46C3.6	F46C3.6	0.0293838	0.545098
F17A9.6	ceh-49	0.0148048	0.546643
R144.11	R144.11	0.0310013	0.547468
F01G4.6a.3	F01G4.6	0.0454602	0.547618
C16C10.11.2	har-1	0.00307053	0.547952
F54B3.1a	F54B3.1	1.89e-09	0.548176
T13F3.6	T13F3.6	0.00123352	0.548219
K02C4.3	K02C4.3	0.000380687	0.548786
C32A3.2	mrps-31	0.0172125	0.54899
Y46G5A.6	Y46G5A.6	0.0300739	0.549033
Y34D9A.6	glrx-10	0.000230775	0.549148
F54D5.11.2	F54D5.11	0.00609694	0.549192
F23A7.8	F23A7.8	0.000566638	0.549315
C18D4.6a	C18D4.6	0.0273869	0.549349
K09E4.3a	K09E4.3	0.0146925	0.549847
C40H5.8	C40H5.8	0.0300739	0.549963
C06A8.4	skr-17	0.000476279	0.550319
F46B6.3b	smg-4	0.00010607	0.550502
T22A3.5a	pash-1	0.0248752	0.550776
H38K22.2b	dcn-1	0.00369892	0.551004
ZK1248.14	fzo-1	0.0415731	0.551134
F35C5.5b	clec-62	0.00441697	0.55135
F53A2.6a	ife-1	1.55e-11	0.551693
C18E3.5	C18E3.5	0.0387851	0.552035
Y37H2A.12a	Y37H2A.12	0.0294621	0.552048
K09G1.1c	K09G1.1	0.00728162	0.552122
K11D12.13	K11D12.13	0.00189272	0.552227
Y75B8A.25	Y75B8A.25	0.00998451	0.552609
F37B12.3.1	F37B12.3	0.0300739	0.552997
M01F1.2.1	rpl-16	0.0226285	0.553615
Y97E10AR.7.1	lmtr-2	0.0177968	0.553721
Y45F10C.4	Y45F10C.4	0.0237872	0.554434
F22E12.4c	egl-9	0.017763	0.555424
Y38F2AL.12	Y38F2AL.12	0.0300739	0.55547
T19H12.5	srd-32	0.0300739	0.556315
K04G7.10.1	rnp-7	0.00730453	0.556493
F41G3.16	ins-14	0.0300739	0.556514
F45B8.5	F45B8.5	0.0278329	0.556515
Y22F5A.5	lys-2	0.00161755	0.556546
ZC434.8.1	ZC434.8	1.61e-16	0.556596
Y67D8C.22a	Y67D8C.22	0.0289468	0.556877
C37A5.2	fipr-22	0.0329072	0.557021
Y17G7B.5a.1	mcm-2	3.08e-10	0.557228
F32A11.2	hpr-17	0.00815412	0.557437
T09A12.4b	nhr-66	0.0320367	0.558017
EGAP2.3.2	pho-1	0.00107228	0.558038
H31G24.4.2	cyb-2.2	3.84e-09	0.558473
C06G4.4.1	C06G4.4	0.0300739	0.558748
Y60A3A.10.2	dhs-24	0.00644053	0.558815
F45F2.3	his-5	0.0300739	0.559513
H20E11.3b	H20E11.3	0.0155528	0.559705
Y54G11A.3	Y54G11A.3	2.11e-13	0.559844
F36H1.4h.2	lin-3	0.0310013	0.560001
Y67D8C.5a	eel-1	0.0119529	0.560076
C17F4.5	fbxc-50	1.9e-09	0.56046
F57C2.6b	spat-1	0.0145262	0.562569
T04D3.3a	pde-1	0.0212733	0.563218
Y106G6H.3c.2	rpl-30	0.0309015	0.563296
R107.5b	R107.5	2.52e-07	0.563765
F35G12.4a	wdr-48	0.0477148	0.5638
C41G7.3	C41G7.3	0.000182856	0.564133
F36H9.3	dhs-13	0.00370423	0.564433
M01D7.6.1	emr-1	0.0150045	0.564819
F32A7.7	str-245	0.0257677	0.565674
Y65B4BL.4	Y65B4BL.4	0.000129492	0.565738
R04D3.3.2	R04D3.3	0.00079081	0.566022
C06G3.2	klp-18	0.0100857	0.5671
B0280.1b	ggtb-1	0.0237381	0.567365
T10C6.10a	T10C6.10	0.0268068	0.567428
Y43F4B.6	klp-19	0.000143301	0.568085
Y45G5AL.2	lgc-29	0.0300739	0.568364
ZK430.5	ZK430.5	0.0300739	0.568371
C14B1.9	C14B1.9	2.16e-05	0.568511
W06H3.3	ctps-1	6.6e-08	0.568572
D1007.3	D1007.3	0.0300739	0.568657
Y74C9A.2a.2	nlp-40	0.0103631	0.568984
F25D7.4	maph-1.2	4.04e-12	0.569084
F08A8.4.2	F08A8.4	0.00821406	0.569323
Y111B2A.16	taf-7.2	0.0011559	0.569344
F09E5.11	F09E5.11	0.0300739	0.569381
T01G9.5a	mei-1	0.0353877	0.569471
W01A11.3c	unc-83	0.00586646	0.569531
Y38A8.3	ulp-2	0.0080259	0.569979
C18G1.4a	pgl-3	7.83e-10	0.570217
T05E8.2	hil-8	0.0300739	0.57061
Y45G5AM.2	Y45G5AM.2	2.5e-05	0.571116
K08A8.1a	mek-1	0.00675973	0.571164
C08B11.7	ubh-4	4.89e-06	0.571285
Y53G8AR.6	Y53G8AR.6	0.0012844	0.571537
M4.1b	M4.1	0.00361479	0.571677
F14D2.11	F14D2.11	0.0265443	0.571946
R53.6.2	psf-1	0.0250462	0.573071
D1054.2.2	pas-2	0.00152544	0.573541
K01C8.5	gei-14	0.00065579	0.573604
T16H12.11.1	hal-2	3.67e-05	0.574429
K07A1.17	K07A1.17	0.00324268	0.574484
T25B9.9	T25B9.9	8.68e-05	0.575057
T21E12.4	dhc-1	0.001271	0.575242
C18E9.11a	ooc-5	1.92e-05	0.57529
F55F10.1a	F55F10.1	0.0287767	0.575898
ZK669.4	ZK669.4	3e-07	0.576098
F02C12.2	F02C12.2	0.0300739	0.576214
C34B2.5	C34B2.5	0.00531111	0.576988
F59B10.4a	F59B10.4	0.0448246	0.577759
T21B10.7.1	cct-2	0.00239001	0.577932
Y40B1A.1a	Y40B1A.1	0.000492305	0.578216
Y59A8A.2	phf-14	0.0173024	0.57833
Y116A8A.9a.2	map-2	0.0201753	0.579248
F58H1.3a	F58H1.3	0.000107534	0.57944
Y59E9AL.7	nbet-1	0.043743	0.58025
K07A1.1	K07A1.1	0.00245089	0.581126
F59A2.1a.2	npp-9	0.00289106	0.581319
T19B10.4b	pqn-70	0.000519097	0.581617
F13G3.3b	F13G3.3	0.0300739	0.581968
T21B10.1	mrpl-50	0.00574096	0.581975
ZC376.5.2	trm-1	0.0083785	0.582045
F29B9.4c	psr-1	0.0105503	0.582197
Y48A6B.5	exos-1	0.0108003	0.582354
R06A4.7	mes-2	0.0489326	0.5824
Y53C10A.3	hsf-2	0.0300739	0.583491
Y71H2B.4	Y71H2B.4	0.00299967	0.583502
F13B10.2a.1	rpl-3	6.14e-05	0.583747
F23H12.2	tomm-20	2.79e-05	0.58399
T24F1.1	raga-1	0.013206	0.584284
F02H6.3b	F02H6.3	0.0250837	0.584526
ZK370.8	ZK370.8	0.0243778	0.585074
ZK1067.3	ZK1067.3	0.0309738	0.58519
W02B12.12a	W02B12.12	0.0300739	0.585511
F52C12.3	tsen-54	0.0157373	0.585938
Y116A8C.26a	snx-13	1.28e-05	0.586284
C32F10.5	hmg-3	0.0300739	0.586975
F59G1.5.2	ptp-2	2.34e-11	0.587075
F29A7.6	F29A7.6	0.00678561	0.587472
K12D12.2.1	npp-3	0.000283951	0.587819
T27F6.5a.3	pars-2	0.0306138	0.58784
F33H2.5	pole-1	4.18e-05	0.588029
Y50E8A.4c	unc-61	0.0012468	0.588484
Y53G8AR.9	Y53G8AR.9	0.0293721	0.589065
W02B12.3a	rsp-1	0.000119566	0.589119
Y55F3AR.2	Y55F3AR.2	1.11e-08	0.589464
C27A12.8.2	ari-1	0.0103409	0.589651
Y17G7B.19	Y17G7B.19	0.0273597	0.589662
T12G3.6a	T12G3.6	7.27e-11	0.58969
W03C9.7a.1	mex-1	1.77e-07	0.589812
T19A6.3b	nepr-1	0.00146291	0.589844
M106.3a.2	M106.3	1.99e-05	0.589902
F23B2.6	aly-2	8.43e-10	0.590078
T16H12.5a	bath-43	0.00634633	0.590252
C09B8.7a	pak-1	0.000167108	0.59044
B0432.10.1	B0432.10	0.00846151	0.590522
Y71H2AM.20a.2	Y71H2AM.20	4.2e-06	0.590933
Y73B6BL.30a	blos-2	0.0253844	0.591029
C26E6.5	fsn-1	0.0423042	0.591485
F55C9.1	fbxb-117	0.0300825	0.592255
C34B2.2	kbp-5	0.00240307	0.592434
R06F6.5b	npp-19	7.71e-07	0.592481
C08F11.5a	fbxa-98	0.0280174	0.592566
F30F8.1	F30F8.1	0.0250559	0.593184
F56G4.1	oac-34	0.0302553	0.593326
C01F6.1	cpna-3	0.0300739	0.594222
K01G5.2a	hpl-2	0.0326319	0.594472
F18A11.1.2	puf-6	4.08e-08	0.595231
C41D11.5	cmt-1	0.00165532	0.595249
C15H11.7	pas-1	6e-14	0.595388
T15H9.2	T15H9.2	0.0025872	0.59541
Y74C10AR.3b.2	abtm-1	0.0175173	0.595671
T10C6.7	T10C6.7	0.00975723	0.595734
Y39A3CR.1a	smi-1	0.0277527	0.596548
ZK1236.3a	sor-1	0.0467118	0.597077
Y18D10A.20	pfn-1	1.21e-11	0.597215
Y55F3BR.1	Y55F3BR.1	1.48e-10	0.597588
K07A1.11	rba-1	0.00395035	0.597835
F36A2.4	twk-30	0.0300739	0.598011
F38E11.7b	wrt-3	0.0300739	0.598629
C24F3.4a	qns-1	0.013164	0.598651
C41G7.1b	smn-1	0.043743	0.599375
Y49E10.3a	pph-4.2	9.93e-14	0.599831
C17E7.6	nhr-158	0.0300739	0.601165
W02D3.4.1	W02D3.4	0.0444983	0.601571
T21B10.2a.3	enol-1	0.0151645	0.601873
C38D4.10	C38D4.10	0.0262358	0.601981
ZK418.8	tofu-7	0.00417628	0.602279
T01C3.7.2	fib-1	6.75e-05	0.602425
R05H10.5b.1	gpx-2	1.53e-06	0.602666
F29D10.4	hum-1	0.00145751	0.602908
C18G1.4b	pgl-3	0.0341873	0.603093
C15F1.7b.2	sod-1	0.00443293	0.603641
R11E3.8a.1	dpf-5	0.0219499	0.604094
T01C3.2	T01C3.2	0.0245327	0.604754
R02F2.8.2	R02F2.8	0.028852	0.605149
C37C3.6b.1	mig-6	0.0116554	0.605718
C47B2.5.2	eif-6	0.000450021	0.606515
C18E9.6	tomm-40	4.93e-05	0.6066
C25D7.6	mcm-3	3.08e-06	0.606712
F22A3.7	ttr-36	0.00585223	0.606714
C18F3.2e	sax-7	0.000149761	0.606824
Y65B4BL.5c	acs-13	5.7e-05	0.607229
C25E10.9a	swm-1	0.042605	0.607442
C04B4.2	C04B4.2	0.00965322	0.60749
Y53F4B.39b	Y53F4B.39	0.032697	0.607539
C10G8.4	C10G8.4	0.0100699	0.607563
H21P03.3a	sms-1	0.0454059	0.607764
C05D2.8	C05D2.8	0.00597466	0.607919
C29E4.4	npp-15	0.000218889	0.607919
Y47G6A.10	spg-7	0.0076031	0.607999
Y53C10A.6a	Y53C10A.6	0.0405778	0.608032
D1007.10b.1	D1007.10	0.0323321	0.608212
F31E3.3	rfc-4	2.11e-08	0.608923
ZK1127.1.2	nos-2	1.03e-16	0.609777
C50C3.9b	unc-36	0.0357142	0.6098
ZC404.3b	spe-39	0.0395278	0.609817
ZK546.6	msp-152	0.0281922	0.610033
W09C5.7a	W09C5.7	0.000330243	0.610164
C05D2.5	xnd-1	0.00145166	0.610219
T04F8.8a	T04F8.8	3.69e-10	0.610954
Y67H2A.4c	micu-1	0.00629185	0.61097
Y61A9LA.3a	Y61A9LA.3	0.015166	0.611912
F38E1.7	mom-2	9.14e-10	0.613358
K08F4.3	K08F4.3	4.58e-06	0.613462
F54D5.8	dnj-13	0.00723355	0.613643
Y37D8A.10	hpo-21	0.000648089	0.613708
Y18H1A.6a	pif-1	0.0104806	0.613749
F27B3.6	F27B3.6	0.0242476	0.613964
C39E9.13	rfc-3	2.05e-05	0.614248
C44E4.5	C44E4.5	0.000341398	0.61455
R05D11.3	ran-4	0.034525	0.615728
Y69A2AR.3	Y69A2AR.3	0.0324377	0.616126
T07C12.14	suds-3	5.52e-06	0.616747
E01A2.4.2	let-504	0.0157756	0.616852
F46F11.2	cey-2	3.23e-13	0.616911
Y47G6A.28	tag-63	0.00493553	0.617715
R107.7.3	gst-1	0.00524409	0.618038
ZK632.2	ZK632.2	0.0153235	0.618106
Y39G10AR.14a.2	mcm-4	6.39e-08	0.618277
F54D10.7	F54D10.7	0.00245631	0.618457
ZC328.4	san-1	0.0471324	0.618603
F43G6.10	F43G6.10	0.0156183	0.618756
Y44E3B.2	tyr-5	0.0300739	0.619206
F49E8.3a	pam-1	0.0105992	0.619501
C27B7.5	C27B7.5	2.55e-09	0.619727
T09E8.2	him-17	0.0251626	0.621299
C49H3.10b	xpo-3	0.0196126	0.621512
Y47G6A.7b.1	Y47G6A.7	0.00504341	0.621869
F23B12.4b	F23B12.4	0.0321863	0.621905
F13B12.6	F13B12.6	0.0020461	0.622016
F59B2.6	zif-1	2.91e-14	0.622778
R11A8.4a	sir-2.1	0.000725357	0.622914
F52E1.10	vha-18	0.00068429	0.622958
C25G4.10a	igdb-2	1.04e-05	0.623127
K08D8.1	K08D8.1	0.0299573	0.623635
ZK675.1.1	ptc-1	0.000387466	0.62517
R10E4.7	R10E4.7	0.0303158	0.625667
Y47D3A.32b	Y47D3A.32	0.0287219	0.626479
C43E11.2b	mus-81	0.0015083	0.626914
C08C3.4b	cyk-7	0.0210661	0.627895
F54E2.1	F54E2.1	3.31e-06	0.628259
H26D21.2	msh-2	2.65e-09	0.628417
C04H5.1	C04H5.1	0.00125492	0.628916
F13B10.2b	rpl-3	0.0433271	0.629206
VZC374L.1	sek-6	0.0289491	0.62936
R11H6.1.2	pes-9	0.0386884	0.629527
Y54E2A.4b	Y54E2A.4	0.0306761	0.629704
R09B3.2	R09B3.2	1.3e-19	0.630423
Y62E10A.2.4	Y62E10A.2	2.17e-05	0.630428
W02A11.4	uba-2	0.0280137	0.630651
ZK1248.15	ZK1248.15	0.0405502	0.630797
Y41C4A.10	elb-1	0.039551	0.631253
Y56A3A.16a	Y56A3A.16	0.0298735	0.632632
F28B3.8	imb-1	3.06e-07	0.633022
B0546.1.2	mai-2	0.0428283	0.633989
W02H3.1b	W02H3.1	0.0300739	0.63424
T25C12.3	T25C12.3	0.000170593	0.634572
F55C5.4	capg-2	0.00436079	0.634865
ZK1127.9a	tcer-1	0.00380017	0.635091
F38A5.13	dnj-11	0.0267198	0.635619
Y56A3A.1a.1	ntl-3	0.04551	0.63562
Y59E9AL.2	Y59E9AL.2	0.0153518	0.635906
F35G12.11.2	F35G12.11	5.43e-05	0.636398
C42C1.12.2	C42C1.12	0.0166566	0.637285
T21B10.4	T21B10.4	0.00365695	0.63752
C04F5.1	sid-1	0.0196628	0.63824
Y54G2A.45a	Y54G2A.45	0.00645083	0.638287
F56A8.4	F56A8.4	0.0157373	0.639859
K10D2.6.2	emb-8	0.0105414	0.642895
ZC410.5a	ZC410.5	0.0027754	0.644061
Y48B6A.11	jmjd-2	0.0300739	0.644102
Y41D4B.19b	npp-8	0.00171807	0.644955
ZK757.4d	dhhc-4	0.000469528	0.645058
T27F6.7	T27F6.7	0.0362452	0.645277
F10E9.3	F10E9.3	0.000433341	0.645346
Y69A2AR.12	Y69A2AR.12	0.0406712	0.645453
W01F3.2	W01F3.2	0.00376731	0.646884
F28E10.16	F28E10.16	0.0300739	0.646973
W01G7.4	W01G7.4	0.000658224	0.64705
F29B9.6	ubc-9	2.22e-22	0.647318
Y37D8A.9b	mrg-1	4.05e-07	0.647665
Y48B6A.12.2	men-1	9.32e-08	0.647893
C14B9.4a	plk-1	1.26e-14	0.648322
C27A12.3	let-391	0.0186513	0.64836
C08C3.2	bath-15	0.0300739	0.648489
Y6B3B.4	Y6B3B.4	0.0181204	0.648766
F26A3.4	F26A3.4	0.000877274	0.648855
F41C3.5.2	F41C3.5	6.42e-11	0.648946
F49E12.1	skpo-1	7.79e-05	0.649444
C36B1.12b	imp-1	1.05e-07	0.650264
W09C5.2	unc-59	0.00770473	0.650279
F22D3.2e	flcn-1	0.0024651	0.650302
ZK822.5a.2	ZK822.5	0.0121138	0.651053
ZK795.3	ZK795.3	0.0205707	0.651199
F57B10.12	mei-2	1.76e-14	0.65234
C08B6.7b	wdr-20	0.00686299	0.652453
R06A4.4a	imb-2	1.84e-06	0.652735
C11E4.7a	C11E4.7	0.0300739	0.652745
ZK632.11	ZK632.11	0.00709784	0.653605
Y39A3CL.7a	Y39A3CL.7	0.00248598	0.653779
F31D4.3	fkb-6	8.18e-08	0.654452
M01E11.6	klp-15	3.98e-12	0.654455
C26F1.3.1	C26F1.3	0.0447229	0.654645
Y54G2A.18	Y54G2A.18	0.000158636	0.654866
T07F8.3b	gld-3	3.23e-05	0.655286
M176.2	gss-1	0.0212173	0.655393
C26E6.8	ula-1	0.0283767	0.655721
ZK1098.2	ZK1098.2	0.0489098	0.655793
Y47D3A.14	Y47D3A.14	0.0300739	0.655797
ZK686.1.1	ZK686.1	3.07e-05	0.65651
Y54E2A.3	tac-1	6.21e-11	0.656998
Y39E4A.3b	Y39E4A.3	0.000500015	0.657769
ZK177.8b.1	ZK177.8	3.13e-06	0.658343
Y67D8C.5g	eel-1	7.9e-08	0.658599
CD4.6	pas-6	5.07e-20	0.659273
F19B10.2	F19B10.2	0.00470784	0.660066
F55F8.9b	F55F8.9	1.77e-05	0.660239
C36A4.5	maph-1.3	0.000275042	0.660792
F52H3.2	mtcu-2	0.0362452	0.661826
W07B8.5	cpr-5	3.54e-05	0.661964
Y49E10.1	rpt-6	0.000726817	0.66242
Y43B11AL.1	Y43B11AL.1	0.0327938	0.662722
R05D11.8	edc-3	0.00931896	0.662772
R08C7.10b	wapl-1	1.71e-05	0.66294
C01B10.9	C01B10.9	0.00240293	0.663537
EEED8.14	EEED8.14	0.00593603	0.664883
C25A1.9a	rsa-1	3.09e-06	0.665772
F36A2.8	phip-1	0.0287666	0.666434
Y66D12A.8a	Y66D12A.8	0.0020059	0.666626
Y42H9B.3	Y42H9B.3	0.012232	0.668033
F58A4.2	F58A4.2	0.00926159	0.668257
ZK328.5b	npp-10	0.0338081	0.668318
Y49E10.15	snr-6	0.000153234	0.668436
F59A7.12	F59A7.12	0.0259908	0.668753
T05F1.4.1	T05F1.4	0.0301879	0.669646
C24B5.2a	spas-1	0.0036287	0.670031
Y39G10AR.13b.1	icp-1	1.64e-06	0.67103
F56C9.11	F56C9.11	0.000107534	0.671801
H04M03.3	H04M03.3	0.0174629	0.672511
C25A6.1	C25A6.1	0.0308456	0.67308
C04F12.16	C04F12.16	0.0300739	0.673127
F32D1.6b	neg-1	1.61e-10	0.673754
F58F6.4	rfc-2	0.00169924	0.673848
F29F11.1	sqv-4	0.0391544	0.675482
K08E4.6	K08E4.6	0.00100544	0.675526
T21C9.5a	lpd-9	0.0297979	0.676215
F25H2.9.1	pas-5	3.65e-05	0.676474
Y116A8C.9a	Y116A8C.9	0.0236727	0.676498
Y65B4BR.8	psf-3	0.0300739	0.678705
T05F1.2	T05F1.2	3.17e-05	0.679078
Y54G2A.31	ubc-13	0.000299434	0.679096
H43I07.2	rpac-40	0.0309001	0.67915
T27E9.2	T27E9.2	0.0280137	0.679375
Y97E10AL.1	Y97E10AL.1	0.0300825	0.680101
B0304.6	sra-33	0.0295289	0.680126
K12D12.5	K12D12.5	0.0163076	0.680366
T05G5.7a	rmd-1	9.67e-11	0.68066
T22C1.2	glb-26	0.0289468	0.682907
Y54G11A.1	Y54G11A.1	0.000181525	0.68337
C28D4.3.1	gln-6	3.57e-10	0.683371
LLC1.2a	LLC1.2	1.06e-09	0.683497
T24D1.5.1	har-2	0.000200022	0.683508
C36B1.3	rpb-3	6.3e-07	0.683612
Y111B2A.18.4	rsp-3	0.000347245	0.68371
C18B2.5b	C18B2.5	0.0200764	0.684379
C03D6.5	asfl-1	0.0196069	0.685676
T01C3.3	T01C3.3	5.2e-11	0.685856
Y48E1B.1	ddl-2	0.0166141	0.686544
B0464.8	tag-342	0.0082608	0.686574
E04D5.1b	E04D5.1	0.0304853	0.686583
F09G8.7	F09G8.7	0.0078173	0.686773
F23D12.7	F23D12.7	0.0432509	0.687322
T05H10.1	T05H10.1	0.000366789	0.688011
F39H11.5	pbs-7	1.01e-05	0.68863
Y45F10A.2	puf-3	3.98e-25	0.689155
F15D3.6	F15D3.6	0.0260739	0.689287
T06D10.2	chaf-1	0.0390304	0.689314
B0361.8	algn-11	0.000680584	0.68985
C33A12.3a	C33A12.3	0.0427068	0.689958
ZK652.10	tag-307	0.00114653	0.690213
Y47D3A.21	Y47D3A.21	0.00187545	0.690829
T05G5.3.2	cdk-1	0.0300739	0.691367
B0272.3	B0272.3	0.028963	0.691392
ZK1248.16.2	lec-5	0.00914754	0.691704
F18E3.7a	ddo-2	0.0393319	0.692374
Y71H2B.3	ppfr-4	0.0200031	0.692659
F25H5.3a	pyk-1	0.0287153	0.692805
Y22D7AL.10.2	Y22D7AL.10	1.08e-13	0.692893
Y4C6B.6	gba-4	0.00212502	0.693559
R09D1.11a	chil-23	0.0293385	0.694063
T21G5.3	glh-1	0.00384294	0.694572
C44B7.1	psmd-9	1.11e-05	0.694581
Y55F3C.9a	Y55F3C.9	0.0300547	0.694734
R05H5.3.1	R05H5.3	0.00217297	0.695391
Y22F5A.4.2	lys-1	7.94e-15	0.695732
ZK250.7	math-49	0.0300739	0.696586
T19C3.8	fem-2	0.00133484	0.696926
ZK354.2a	ZK354.2	0.0300739	0.697044
R07E5.7	R07E5.7	0.0083785	0.697382
C25B8.3a	cpr-6	7.08e-16	0.697407
Y71G12B.24a	mppa-1	0.0121543	0.697988
T28F3.3	hke-4.1	6.72e-06	0.698231
Y71F9B.7	plk-2	0.0269436	0.698244
F19C7.1	F19C7.1	0.000187137	0.69853
K01G5.8b	K01G5.8	0.000106611	0.698628
C35D10.10	C35D10.10	0.000503264	0.698853
Y56A3A.17b	npp-16	0.0293385	0.698857
C27A2.3.2	ify-1	0.000550712	0.699079
C47B2.2.2	C47B2.2	0.0226115	0.699355
M01E5.4	M01E5.4	0.00422267	0.699562
F01D4.1a	ugt-43	0.0293578	0.699651
R07E5.14.2	rnp-4	0.0326087	0.699658
ZK721.2	unc-27	6.88e-11	0.700065
Y47G6A.9	Y47G6A.9	0.00805871	0.700667
Y54E5A.4	npp-4	0.0248326	0.703162
C23G10.8	C23G10.8	0.00982795	0.703553
C02A12.4	lys-7	0.00644885	0.7038
Y59H11AM.2	mpst-5	0.029202	0.704023
C41H7.6	C41H7.6	1.12e-05	0.704149
F34D10.2	evl-18	0.0238728	0.704202
R09F10.8	R09F10.8	3.05e-06	0.704344
T14G10.7	hpo-5	0.00868232	0.704814
F36A2.6.2	rps-15	0.0133136	0.705399
ZK1127.3	ZK1127.3	0.0208008	0.70542
T05C12.7	cct-1	0.0204239	0.706107
Y37D8A.13	unc-71	0.00350629	0.70709
K05C4.1	pbs-5	2.03e-10	0.707603
F39H11.1	F39H11.1	0.0153981	0.707761
C29E4.8.1	let-754	0.00376731	0.708127
T09F3.3.2	gpd-1	5.2e-11	0.708149
F37C12.4	rpl-36	0.0388616	0.708353
F46C5.9	F46C5.9	0.0110561	0.708561
F22E5.17	F22E5.17	0.0191728	0.708589
F23H11.1	bra-2	0.00010082	0.708651
Y37D8A.4	Y37D8A.4	0.00101893	0.709323
Y47D3A.23a	gly-9	0.0267835	0.709355
C38D4.4	C38D4.4	0.0063511	0.709452
F48C1.6	F48C1.6	8.08e-06	0.710623
C16C10.3	hrde-1	3.33e-11	0.711272
Y41E3.10a.2	eef-1B.2	2.81e-24	0.711518
B0336.5b	B0336.5	0.00421543	0.712459
C13B4.2	usp-14	2.5e-15	0.712967
R06A4.2	R06A4.2	0.00518423	0.713008
R01H2.6	ubc-18	3.38e-08	0.713015
ZK1098.8	mut-7	0.0286379	0.713186
Y71A12C.2	Y71A12C.2	0.0300739	0.713209
R74.8a	R74.8	0.00248598	0.713611
Y49E10.14a.2	pie-1	0.00820421	0.714554
Y43F8C.7.2	Y43F8C.7	0.000403247	0.714644
F09E5.3	F09E5.3	0.00765334	0.715459
Y62H9A.4.1	Y62H9A.4	1.69e-05	0.715748
C17E4.5	pabp-2	8.38e-05	0.717922
F08F3.1	F08F3.1	0.0300739	0.71867
B0334.4	B0334.4	0.0433271	0.718908
F28H7.3	F28H7.3	0.026494	0.719443
T07C4.3a.2	T07C4.3	4.2e-08	0.719674
Y34D9A.4	spd-1	9.64e-05	0.721151
R155.1a	mboa-6	5.67e-05	0.722273
Y48G1A.5a	xpo-2	1.63e-05	0.722729
Y57E12AL.6.1	Y57E12AL.6	3.75e-11	0.723015
R07B1.10	lec-8	0.0012503	0.723249
Y48A6C.3	sup-35	0.0418032	0.723407
B0393.3	B0393.3	0.000146314	0.723689
Y24F12A.1a	Y24F12A.1	0.000981146	0.723757
C07G1.4a	wsp-1	0.021518	0.724231
R09A1.1a	ergo-1	0.00145267	0.724284
E01G4.4a	pqn-27	0.0321743	0.724437
T26A5.3	nduf-2.2	5.09e-07	0.72515
R01H10.7	R01H10.7	0.000664727	0.725527
K02B2.1	pfkb-1.2	0.00410502	0.72584
C52E4.4.2	rpt-1	9.05e-12	0.726499
F54E12.2.1	F54E12.2	2.35e-05	0.728005
Y41E3.7a	Y41E3.7	3.31e-05	0.728793
H13N06.6a	tbh-1	0.00112571	0.729055
Y46G5A.18a	Y46G5A.18	0.028963	0.729295
R05F9.10	sgt-1	0.000894143	0.729734
Y54E10BR.8	ztf-23	0.0193384	0.730556
C01G5.2c	prg-2	3.78e-05	0.732403
F32D8.14a	F32D8.14	0.0243427	0.732409
ZC395.10.2	ZC395.10	2.31e-21	0.732601
ZK632.12	ZK632.12	0.0357142	0.732751
K08D12.1	pbs-1	3.53e-05	0.732758
C18G1.5	hil-4	3.96e-11	0.734109
R12E2.3	rpn-8	1.17e-05	0.734182
C03C10.3	rnr-2	2.08e-21	0.735829
C50C3.1	C50C3.1	2.33e-05	0.736004
T23G11.3.2	gld-1	0.00124843	0.73713
Y54G2A.23	Y54G2A.23	2.93e-05	0.737898
D2024.5a	D2024.5	0.0196729	0.738078
Y59A8B.12	Y59A8B.12	0.0115723	0.73812
D1086.10a	D1086.10	0.0109257	0.738744
Y105E8B.2a.2	exoc-8	0.000720864	0.73904
T20F5.6	T20F5.6	0.0245209	0.739219
F21C3.5	pfd-6	0.000629473	0.74079
W03D2.4	pcn-1	4.07e-21	0.741778
F28C6.6.2	suf-1	0.00360646	0.742105
Y54E10A.12	Y54E10A.12	0.0259768	0.742533
F13B12.1	F13B12.1	0.000236114	0.7431
K04C1.5	K04C1.5	0.0488656	0.743471
F53A3.3a.2	rps-22	0.0166978	0.743946
Y41E3.1a	Y41E3.1	0.0230032	0.744323
C36A4.4	C36A4.4	5.3e-07	0.744615
K08D10.3a	rnp-3	0.00310094	0.7447
F43E2.8a.1	hsp-4	0.00177701	0.744793
Y54E10BR.6	rpb-7	0.00702997	0.744986
F54D5.4	F54D5.4	0.0055792	0.745088
F29G9.5	rpt-2	2.24e-05	0.745563
T05C3.5	dnj-19	1.62e-06	0.745631
Y48G10A.1.3	Y48G10A.1	9.34e-05	0.745889
ZK6.7a	lipl-5	0.0428764	0.746142
C05C10.3	C05C10.3	4.1e-05	0.746254
F15E6.4	F15E6.4	0.0151318	0.746373
F26D10.3.2	hsp-1	0.0166566	0.746981
F40F9.1a.3	xbx-6	0.0015284	0.747219
F02A9.6	glp-1	0.0205152	0.747896
W03F11.1a	W03F11.1	1.83e-26	0.748052
M01E11.5.1	cey-3	3.25e-08	0.74808
C55A6.9	pafo-1	0.00309572	0.749123
F55B12.3a	sel-10	0.00047735	0.749564
W03C9.2	W03C9.2	0.0140744	0.750419
R02D3.7	R02D3.7	2.44e-05	0.75171
Y57E12AM.1	Y57E12AM.1	1.09e-05	0.752942
F22B3.4	gfat-2	4.26e-08	0.753632
Y73B3A.1	Y73B3A.1	0.0262	0.754386
Y18D10A.11	Y18D10A.11	1.52e-12	0.754883
H27M09.3	syp-4	1.13e-08	0.755842
F21G4.2	mrp-4	0.000553748	0.756208
T27F6.4	sygl-1	0.00315727	0.756833
F10C2.4	F10C2.4	0.000624459	0.756928
F32D1.10	mcm-7	1.63e-10	0.758706
B0240.4	npp-22	5.52e-05	0.75946
B0205.3.2	rpn-10	0.000112671	0.760679
C01G5.8a	fan-1	0.0489586	0.761022
T12D8.6.2	mlc-5	0.00108203	0.761415
C48B4.9	C48B4.9	0.0330278	0.76267
C50E3.11	C50E3.11	0.0393193	0.763103
Y54G9A.6	bub-3	1.3e-09	0.763383
T02G5.7	T02G5.7	0.00037927	0.763915
C04C3.3	pdhb-1	0.0191728	0.76478
F27D4.4a	F27D4.4	0.00109068	0.76558
B0273.2.2	puf-7	1.16e-10	0.765683
C06A5.6	C06A5.6	0.0296002	0.766878
T28D9.10a	snr-3	6.23e-08	0.767383
C26D10.1	ran-3	0.0012497	0.768215
F40F9.7b.2	drap-1	0.0100699	0.768466
ZC513.6.1	oma-2	2.44e-13	0.768643
T20F5.2	pbs-4	2.27e-07	0.770235
Y47G6A.24a	mis-12	0.000726817	0.77027
ZK6.7c	lipl-5	0.0428764	0.77047
C33H5.12a	rsp-6	1.06e-10	0.771205
W01A8.4	nuo-6	3.67e-05	0.771324
C50C3.8	bath-42	0.00756351	0.771734
ZK20.3.1	rad-23	0.000461289	0.772346
Y48G1C.8b	Y48G1C.8	0.0132798	0.773148
C50B6.2	nasp-2	6.13e-14	0.773516
Y57A10A.13	Y57A10A.13	0.0387332	0.77595
Y66D12A.21	Y66D12A.21	0.0141941	0.776249
ZK1127.10.2	cth-2	0.00223448	0.778175
Y73B6BL.38	puf-11	4.18e-10	0.778956
T24H7.1	phb-2	8.95e-05	0.779504
DY3.7	sup-17	0.0109852	0.780419
C05C10.4.1	pho-11	0.00666532	0.780685
F57B1.2	sun-1	1.73e-05	0.781057
H02I12.5	H02I12.5	1.29e-05	0.781161
T13C2.4	ssup-72	5.47e-06	0.781898
F44A2.1b	tag-153	0.0101558	0.782071
K07A1.12	lin-53	0.00532452	0.783007
K12H4.3	K12H4.3	0.0261829	0.784248
Y75B12B.5	cyn-3	1.06e-06	0.784604
Y46G5A.5	pisy-1	0.0156596	0.784901
Y57G11B.5	Y57G11B.5	0.00154537	0.786266
C46A5.9	hcf-1	0.00372676	0.787026
R02F2.9	R02F2.9	0.0464765	0.787061
R08D7.3	eif-3.D	0.048838	0.788448
D1022.1a	ubc-6	0.0222283	0.788685
T20B12.2.2	tbp-1	0.045774	0.78873
F36A2.6.1	rps-15	5.09e-05	0.788812
F10G7.8.1	rpn-5	1.54e-08	0.793539
Y40B1B.5.1	eif-3.J	0.00213518	0.794911
T21E3.1	egg-4	1.26e-08	0.79673
K12C11.2	smo-1	1.7e-10	0.796901
F52B5.2	F52B5.2	0.0350901	0.797257
F54C4.3a	attf-3	0.000325465	0.797579
F31C3.5	psf-2	0.00440734	0.797872
Y34B4A.6	Y34B4A.6	0.0035264	0.79889
C34B2.7.2	sdha-2	0.000637582	0.79969
B0336.10.2	rpl-23	4.69e-11	0.799692
T05G5.10a	iff-1	1.21e-05	0.799808
aListed genes include several represented by more than one alternative splicing isoform
