# Supplementary material for: TGFβ/BMP immune signaling affects abundance and function of C. elegans gut commensals
Source: Nat Commun. 2019 Feb 5;10:604. doi: 10.1038/s41467-019-08379-8 (PMC6363772; doi:10.1038/s41467-019-08379-8)
Supplement: Supplementary file 4 — Supplementary Data 2 [file 41467_2019_8379_MOESM4_ESM.xlsx]

## Sheet: Sheet1
Supplementary Data file 2. Enriched GO Annotations
Upregulated on SC1
GOID	Terma	P-valueb	Ontology domain
GO:0006952	defense response	7.34e-27	Process
GO:0045087	innate immune response	1.17e-21	Process
GO:0006955	immune response	1.94e-21	Process
GO:0002376	immune system process	2.48e-21	Process
GO:0006950	response to stress	3.12e-18	Process
GO:0042742	defense response to bacterium	3.22e-09	Process
GO:0009617	response to bacterium	3.87e-09	Process
GO:0098542	defense response to other organism	2.05e-08	Process
GO:0009607	response to biotic stimulus	2.57e-08	Process
GO:0043207	response to external biotic stimulus	2.57e-08	Process
GO:0051707	response to other organism	2.57e-08	Process
GO:0050830	defense response to Gram-positive bacterium	7.47e-07	Process
GO:0050829	defense response to Gram-negative bacterium	1.27e-06	Process
GO:0050896	response to stimulus	0.000244661	Process
GO:0009605	response to external stimulus	0.00680495	Process
GO:0004190	aspartic-type endopeptidase activity	1.71e-05	Molecular Function
GO:0070001	aspartic-type peptidase activity	1.71e-05	Molecular Function
GO:0016787	hydrolase activity	0.000133387	Molecular Function
Downregulated on SC1
GOID	Terma	P-valueb	Ontology domain
GO:0044699	single-organism process	7.85e-12	Process
GO:0044763	single-organism cellular process	2.32e-09	Process
GO:0008152	metabolic process	3.47e-09	Process
GO:0009056	catabolic process	6.93e-09	Process
GO:0044710	single-organism metabolic process	7.99e-09	Process
GO:0044281	small molecule metabolic process	3.42e-08	Process
GO:0055114	oxidation-reduction process	1.22e-07	Process
GO:1901575	organic substance catabolic process	1.74e-07	Process
GO:0071704	organic substance metabolic process	2.11e-07	Process
GO:0009987	cellular process	1.02e-06	Process
GO:0044712	single-organism catabolic process	2.49e-06	Process
GO:0044237	cellular metabolic process	7.16e-06	Process
GO:0019752	carboxylic acid metabolic process	7.35e-06	Process
GO:0006082	organic acid metabolic process	1.62e-05	Process
GO:0043436	oxoacid metabolic process	1.62e-05	Process
GO:0044238	primary metabolic process	2.43e-05	Process
GO:0044248	cellular catabolic process	2.84e-05	Process
GO:0022607	cellular component assembly	8.95e-05	Process
GO:0032787	monocarboxylic acid metabolic process	9.5e-05	Process
GO:0044282	small molecule catabolic process	0.000100075	Process
GO:0048856	anatomical structure development	0.000236961	Process
GO:0016054	organic acid catabolic process	0.000300589	Process
GO:0046395	carboxylic acid catabolic process	0.000300589	Process
GO:0007275	multicellular organism development	0.000303562	Process
GO:0051179	localization	0.000383993	Process
GO:0005488	binding	2.83e-06	Molecular Function
GO:0016491	oxidoreductase activity	7.11e-05	Molecular Function
GO:0003824	catalytic activity	7.61e-05	Molecular Function
GO:0043167	ion binding	0.00160385	Molecular Function
GO:0008307	structural constituent of muscle	0.00219591	Molecular Function
GO:0048037	cofactor binding	0.00266573	Molecular Function
GO:0036094	small molecule binding	0.00404879	Molecular Function
GO:0008092	cytoskeletal protein binding	0.00862448	Molecular Function
GO:1901363	heterocyclic compound binding	0.00902515	Molecular Function
GO:0043168	anion binding	0.00913908	Molecular Function
GO:0097159	organic cyclic compound binding	0.00995555	Molecular Function
Upregulated in soil microcosms
GOID	Terma	P-valueb	Ontology domain
GO:0044767	single-organism developmental process	1.86e-31	Process
GO:0032502	developmental process	4.11e-31	Process
GO:0040011	locomotion	1.37e-30	Process
GO:0048856	anatomical structure development	6.23e-30	Process
GO:0044707	single-multicellular organism process	1.57e-28	Process
GO:0007275	multicellular organism development	4.5e-27	Process
GO:0009653	anatomical structure morphogenesis	3.6e-25	Process
GO:0044699	single-organism process	1.18e-22	Process
GO:0010171	body morphogenesis	2.47e-18	Process
GO:0009791	post-embryonic development	1.94e-17	Process
GO:0002164	larval development	6.18e-17	Process
GO:0002119	nematode larval development	2.15e-16	Process
GO:0009056	catabolic process	3e-15	Process
GO:0009605	response to external stimulus	4.98e-15	Process
GO:0007399	nervous system development	1.15e-14	Process
GO:0005488	binding	2.74e-31	Molecular Function
GO:0005515	protein binding	2.41e-26	Molecular Function
GO:0046872	metal ion binding	1.89e-11	Molecular Function
GO:0043167	ion binding	3.73e-11	Molecular Function
GO:0043169	cation binding	7.2e-11	Molecular Function
GO:0005198	structural molecule activity	2.06e-09	Molecular Function
GO:0042302	structural constituent of cuticle	5.4e-09	Molecular Function
GO:0005509	calcium ion binding	6.51e-08	Molecular Function
GO:0003779	actin binding	8.46e-08	Molecular Function
GO:0008092	cytoskeletal protein binding	1.22e-06	Molecular Function
GO:0016787	hydrolase activity	7.49e-05	Molecular Function
GO:1901363	heterocyclic compound binding	0.00108279	Molecular Function
GO:0008081	phosphoric diester hydrolase activity	0.00121331	Molecular Function
GO:0001883	purine nucleoside binding	0.00253424	Molecular Function
GO:0005525	GTP binding	0.00253424	Molecular Function
Downregulated in soil microcosms
GOID	Terma	P-valueb	Ontology domain
GO:0009790	embryo development	1.6e-132	Process
GO:0009792	embryo development ending in birth or egg hatching	3.03e-131	Process
GO:0007275	multicellular organism development	6.48e-131	Process
GO:0048856	anatomical structure development	4.05e-129	Process
GO:0044767	single-organism developmental process	1.86e-126	Process
GO:0032502	developmental process	5.94e-126	Process
GO:0044707	single-multicellular organism process	6.96e-126	Process
GO:0000003	reproduction	2.29e-101	Process
GO:0032501	multicellular organismal process	3.53e-90	Process
GO:0044699	single-organism process	1.05e-81	Process
GO:0009987	cellular process	7.49e-77	Process
GO:0044702	single organism reproductive process	2.44e-72	Process
GO:0071704	organic substance metabolic process	4.06e-67	Process
GO:0008152	metabolic process	1.87e-65	Process
GO:0002164	larval development	7.97e-60	Process
GO:0005488	binding	1.05e-69	Molecular Function
GO:0005515	protein binding	4.48e-58	Molecular Function
GO:1901363	heterocyclic compound binding	7.6e-28	Molecular Function
GO:0097159	organic cyclic compound binding	8.45e-28	Molecular Function
GO:0003824	catalytic activity	1.65e-26	Molecular Function
GO:0003723	RNA binding	2.16e-25	Molecular Function
GO:0003676	nucleic acid binding	3.81e-21	Molecular Function
GO:0036094	small molecule binding	5.22e-18	Molecular Function
GO:0016462	pyrophosphatase activity	1.13e-17	Molecular Function
GO:0000166	nucleotide binding	1.75e-17	Molecular Function
GO:1901265	nucleoside phosphate binding	1.75e-17	Molecular Function
GO:0017111	nucleoside-triphosphatase activity	5.03e-17	Molecular Function
GO:0016787	hydrolase activity	1.7e-15	Molecular Function
GO:0043167	ion binding	4.45e-15	Molecular Function
GO:0016887	ATPase activity	1.43e-13	Molecular Function
a Shown are all significant annotations (identified with GO TermFinder), or only the top 15, when >15 significantly enriched annotations were identified.
b Bonferroni corrected
